# Supplementary material for: Targeted Transcriptomics of Frog Virus 3 in Infected Frog Tissues Reveal Non-Coding Regulatory Elements and microRNAs in the Ranaviral Genome and Their Potential Interaction with Host Immune Response
Source: Front Immunol. 2021 Jun 17;12:705253. doi: 10.3389/fimmu.2021.705253 (PMC8248673; doi:10.3389/fimmu.2021.705253)
Supplement: Supplementary file 1 [file DataSheet_1.xlsx]

## Sheet: Top10 PWM
https://ccg.epfl.ch/cgi-bin/pwmtools/pwmscore_form_parser.cgi
Matrix from MEME-derived JASPAR CORE 2020 vertebrates
MA0050.2 IRF1						MA0051.1 IRF2						MA1418.1 IRF3						MA1419.1 IRF4						MA1420.1 IRF5						MA1509.1 IRF6						MA0772.1 IRF7					MA0652.1 IRF8							MA0653.1 IRF9
Gene name	PWM Score	Length (nt)	Start	Strand
1IE-FV3gorf57R	8.86292	660	87	+		1IE-FV3gorf57R	0	660	0	+		1IE-FV3gorf57R	0.0138316	660	111	-		1IE-FV3gorf57R	3.86217e-05	660	404	+		1IE-FV3gorf57R	24.0672	660	404	+		1IE-FV3gorf57R	13.751	660	409	+		1IE-FV3gorf57R	0.276521	660	572	-		1IE-FV3gorf57R	5.24812e-12	660	467	+		1IE-FV3gorf57R	1.25236e-08
2IE-FV3gorf49L	220.839	660	459	-		2IE-FV3gorf49L	0	660	0	+		2IE-FV3gorf49L	6.27802	660	564	+		2IE-FV3gorf49L	0.00407722	660	368	+		2IE-FV3gorf49L	72.8536	660	636	+		2IE-FV3gorf49L	7.18299	660	440	+		2IE-FV3gorf49L	115.478	660	368	+		2IE-FV3gorf49L	1.18384e-13	660	528	+		2IE-FV3gorf49L	0.000510223
3IE-FV3gorf72L	89.7639	660	362	-		3IE-FV3gorf72L	0	660	0	+		3IE-FV3gorf72L	1.74697	660	156	+		3IE-FV3gorf72L	9.94718e-05	660	514	-		3IE-FV3gorf72L	3.12161	660	514	-		3IE-FV3gorf72L	0.659294	660	167	+		3IE-FV3gorf72L	0.686396	660	155	+		3IE-FV3gorf72L	1.95575e-08	660	344	+		3IE-FV3gorf72L	1.29585e-06
4IE-FV3gorf92R	7.66581	660	56	-		4IE-FV3gorf92R	0	660	0	+		4IE-FV3gorf92R	0.000452196	660	432	-		4IE-FV3gorf92R	2.85515e-06	660	439	+		4IE-FV3gorf92R	4.44231	660	439	+		4IE-FV3gorf92R	86.6784	660	290	+		4IE-FV3gorf92R	7.76859	660	247	+		4IE-FV3gorf92R	2.58463e-15	660	451	+		4IE-FV3gorf92R	2.95285e-08
5IE-FV3gorf58R	27.0856	660	351	+		5IE-FV3gorf58R	0	660	0	+		5IE-FV3gorf58R	0.00233778	660	383456	-		5IE-FV3gorf58R	3.25165e-07	660	377450	-		5IE-FV3gorf58R	8.11833	660	374447	+		5IE-FV3gorf58R	1.93321	660	373446	+		5IE-FV3gorf58R	0.944154	660	545	+		5IE-FV3gorf58R	3.89266e-08	660	369	-		5IE-FV3gorf58R	4.948e-10
6IE-FV3gorf73L	10.5858	660	593	-		6IE-FV3gorf73L	0	660	0	+		6IE-FV3gorf73L	0.00100416	660	569	+		6IE-FV3gorf73L	1.71972e-05	660	618	-		6IE-FV3gorf73L	5.35398	660	14	+		6IE-FV3gorf73L	59.1365	660	613	-		6IE-FV3gorf73L	0.373687	660	612	-		6IE-FV3gorf73L	2.12002e-07	660	500	-		6IE-FV3gorf73L	1.06128e-06
7IE-FV3gorf12L	3142.33	660	495	+		7IE-FV3gorf12L	0	660	0	+		7IE-FV3gorf12L	130.153	660	519	-		7IE-FV3gorf12L	0.000116405	660	469	+		7IE-FV3gorf12L	40.822	660	469	+		7IE-FV3gorf12L	22.0801	660	508	-		7IE-FV3gorf12L	13.5597	660	513	-		7IE-FV3gorf12L	9.30362e-05	660	461	-		7IE-FV3gorf12L	0.00100822
8IE-FV3gorf14R	36.7425	660	36	-		8IE-FV3gorf14R	0	660	0	+		8IE-FV3gorf14R	0.0299919	660	12	+		8IE-FV3gorf14R	2.71295	660	477	-		8IE-FV3gorf14R	1230.58	660	477	-		8IE-FV3gorf14R	1906.92	660	472	-		8IE-FV3gorf14R	9.68453	660	477	-		8IE-FV3gorf14R	9.24727e-13	660	50	-		8IE-FV3gorf14R	0.00744468
9IE-FV3gorf23R	658.77	660	368	+		9IE-FV3gorf23R	0	660	0	+		9IE-FV3gorf23R	177.96	660	61	+		9IE-FV3gorf23R	1.76164	660	523	+		9IE-FV3gorf23R	4009.16	660	523	+		9IE-FV3gorf23R	1906.92	660	528	+		9IE-FV3gorf23R	1028.26	660	528	+		9IE-FV3gorf23R	6.45608e-11	660	591	-		9IE-FV3gorf23R	0.0240855
10IE-FV3gorf33R	106.32	660	480	-		10IE-FV3gorf33R	0	660	0	+		10IE-FV3gorf33R	0.371056	660	194	+		10IE-FV3gorf33R	6.31923e-05	660	200	+		10IE-FV3gorf33R	7.54787	660	200	+		10IE-FV3gorf33R	18.4803	660	131	-		10IE-FV3gorf33R	0.145105	660	536	+		10IE-FV3gorf33R	2.14911e-06	660	564	+		10IE-FV3gorf33R	4.54085e-07
1DE-FV3gorf5R	4.57862	660	550	-		1DE-FV3gorf5R	0	660	0	+		1DE-FV3gorf5R	0.113893	660	526	+		1DE-FV3gorf5R	0.000500048	660	265	-		1DE-FV3gorf5R	34.0646	660	265	-		1DE-FV3gorf5R	1.24473	660	260	-		1DE-FV3gorf5R	0.051263	660	244	+		1DE-FV3gorf5R	1.75154e-07	660	221	+		1DE-FV3gorf5R	1.98676e-07
2DE-FV3gorf53R	337.922	660	414	-		2DE-FV3gorf53R	0	660	0	+		2DE-FV3gorf53R	0.843046	660	390	+		2DE-FV3gorf53R	0.0193051	660	190	+		2DE-FV3gorf53R	10.9859	660	190	+		2DE-FV3gorf53R	1.08685	660	307	-		2DE-FV3gorf53R	1.35812	660	178	-		2DE-FV3gorf53R	5.08871e-07	660	559	+		2DE-FV3gorf53R	0.00417877
3-DE-FV3gorf78L	4.46941	660	59	+		3-DE-FV3gorf78L	0	660	0	+		3-DE-FV3gorf78L	0.00451447	660	622	-		3-DE-FV3gorf78L	4.5821e-06	660	77	-		3-DE-FV3gorf78L	1.83617	660	370	+		3-DE-FV3gorf78L	1.9383	660	561	+		3-DE-FV3gorf78L	1.3039	660	399	-		3-DE-FV3gorf78L	1.75297e-11	660	228	-		3-DE-FV3gorf78L	6.53745e-09
4DE-FV3gorf80L	924.717	660	172	+		4DE-FV3gorf80L	0	660	0	+		4DE-FV3gorf80L	0.99734	660	196	-		4DE-FV3gorf80L	0.0387757	660	190	-		4DE-FV3gorf80L	12.8313	660	190	-		4DE-FV3gorf80L	159.667	660	185	-		4DE-FV3gorf80L	0.819559	660	190	-		4DE-FV3gorf80L	3.31363e-11	660	250	-		4DE-FV3gorf80L	0.0357473
5DE-FV3gorf95R	15.4592	660	582	-		5DE-FV3gorf95R	0	660	0	+		5DE-FV3gorf95R	0.0033696	660	564	+		5DE-FV3gorf95R	0.0120613	660	431	+		5DE-FV3gorf95R	2407.62	660	431	+		5DE-FV3gorf95R	1049.75	660	430	+		5DE-FV3gorf95R	163.91	660	479	+		5DE-FV3gorf95R	1.09063e-06	660	413	+		5DE-FV3gorf95R	0.00113635
6DE-FV3gorf62L	62.3799	660	235	-		6DE-FV3gorf62L	0	660	0	+		6DE-FV3gorf62L	0.00043329	660	173	-		6DE-FV3gorf62L	0.00013041	660	217	+		6DE-FV3gorf62L	3.43003	660	363	-		6DE-FV3gorf62L	873.971	660	162	-		6DE-FV3gorf62L	9.52498	660	217	+		6DE-FV3gorf62L	3.49074e-12	660	376	-		6DE-FV3gorf62L	2.54788e-06
7DE-FV3gorf22R	93.4745	660	196	-		7DE-FV3gorf22R	0	660	0	+		7DE-FV3gorf22R	0.235004	660	585	+		7DE-FV3gorf22R	0.0415163	660	178	+		7DE-FV3gorf22R	163.809	660	178	+		7DE-FV3gorf22R	29.7878	660	421	-		7DE-FV3gorf22R	8.05337	660	178	+		7DE-FV3gorf22R	0.0285824	660	178	+		7DE-FV3gorf22R	0.000223302
8DE-FV3gorf85R	18.7728	660	158	-		8DE-FV3gorf85R	0	660	0	+		8DE-FV3gorf85R	6.42148	660	141	+		8DE-FV3gorf85R	4.63645e-05	660	548	-		8DE-FV3gorf85R	54.3319	660	564	-		8DE-FV3gorf85R	4.01728	660	482	+		8DE-FV3gorf85R	0.0653666	660	466	-		8DE-FV3gorf85R	5.21402e-08	660	466	-		8DE-FV3gorf85R	1.09592e-05
9DE-FV3gorf25R	16.8245	660	510	-		9DE-FV3gorf25R	0	660	0	+		9DE-FV3gorf25R	5.27094	660	486	+		9DE-FV3gorf25R	5.51785e-05	660	437	-		9DE-FV3gorf25R	63.3365	660	570	+		9DE-FV3gorf25R	15.3408	660	272	+		9DE-FV3gorf25R	0.769008	660	245	+		9DE-FV3gorf25R	3.6279e-10	660	634	+		9DE-FV3gorf25R	5.3982e-06
10DE-FV3gorf7R	1.43207	660	614	+		10DE-FV3gorf7R	0	660	0	+		10DE-FV3gorf7R	0.000164589	660	469	+		10DE-FV3gorf7R	0.00120719	660	158	+		10DE-FV3gorf7R	15.4198	660	304	+		10DE-FV3gorf7R	1.81259	660	252	-		10DE-FV3gorf7R	37.7058	660	158	+		10DE-FV3gorf7R	6.97551e-09	660	178	+		10DE-FV3gorf7R	1.53461e-06
1L-FV3gorf93L	1.27576	660	537	-		1L-FV3gorf93L	0	660	0	+		1L-FV3gorf93L	0.0024711	660	61	-		1L-FV3gorf93L	0.0120613	660	49	-		1L-FV3gorf93L	2407.62	660	49	-		1L-FV3gorf93L	1049.75	660	50	-		1L-FV3gorf93L	65.6711	660	49	-		1L-FV3gorf93L	1.09063e-06	660	67	-		1L-FV3gorf93L	8.9478e-06
2L-FV3gorf71R	0.235733	660	281	+		2L-FV3gorf71R	0	660	0	+		2L-FV3gorf71R	0.00112572	660	602	-		2L-FV3gorf71R	0.000391129	660	596	-		2L-FV3gorf71R	1104.09	660	596	-		2L-FV3gorf71R	7.52046	660	597	-		2L-FV3gorf71R	5.97002	660	556	-		2L-FV3gorf71R	2.43487e-10	660	299	-		2L-FV3gorf71R	6.1708e-06
3L-FV3gorf2L	1.8039	720	625	-		3L-FV3gorf2L	0	720	0	+		3L-FV3gorf2L	0.000340633	720	612	+		3L-FV3gorf2L	5.22672e-05	720	93	+		3L-FV3gorf2L	14.0678	720	93	+		3L-FV3gorf2L	0.0985128	720	309	-		3L-FV3gorf2L	0.00261214	720	151	-		3L-FV3gorf2L	9.76043e-13	720	658	-		3L-FV3gorf2L	1.80717e-12
4L-FV3gorf34R	106.32	660	180	-		4L-FV3gorf34R	0	660	0	+		4L-FV3gorf34R	0.0045916	660	353	+		4L-FV3gorf34R	3.00776e-05	660	359	+		4L-FV3gorf34R	1211.48	660	359	+		4L-FV3gorf34R	29.7878	660	358	+		4L-FV3gorf34R	0.408143	660	571	+		4L-FV3gorf34R	2.14911e-06	660	264	+		4L-FV3gorf34R	4.54085e-07
5L-FV3gorf41R	66.7077	660	443	+		5L-FV3gorf41R	0	660	0	+		5L-FV3gorf41R	0.00205832	660	127	-		5L-FV3gorf41R	0.00155198	660	82	-		5L-FV3gorf41R	2253.28	660	76	-		5L-FV3gorf41R	15389.3	660	77	-		5L-FV3gorf41R	0.320001	660	128	-		5L-FV3gorf41R	0.00226681	660	76	-		5L-FV3gorf41R	8.6923e-07
6L-FV3gorf11R	12.8233	660	380	-		6L-FV3gorf11R	0	660	0	+		6L-FV3gorf11R	2.06944	660	241	-		6L-FV3gorf11R	6.05588e-05	660	318	-		6L-FV3gorf11R	10.997	660	362	+		6L-FV3gorf11R	0.383335	660	102	-		6L-FV3gorf11R	1.13476	660	241	-		6L-FV3gorf11R	3.14315e-12	660	412	+		6L-FV3gorf11R	6.17778e-09
7L-FV3gorf17L	102.608	660	551	-		7L-FV3gorf17L	0	660	0	+		7L-FV3gorf17L	0.197615	660	599	-		7L-FV3gorf17L	9.68655e-05	660	286	+		7L-FV3gorf17L	39.59	660	286	+		7L-FV3gorf17L	63.9947	660	285	+		7L-FV3gorf17L	0.895814	660	286	+		7L-FV3gorf17L	0	660	0	+		7L-FV3gorf17L	0.00432566
8L-FV3gorf4R	4.71086	660	571	-		8L-FV3gorf4R	0	660	0	+		8L-FV3gorf4R	0.00155911	660	151	+		8L-FV3gorf4R	3.6517e-07	660	642	-		8L-FV3gorf4R	4.66359	660	642	-		8L-FV3gorf4R	9.03276	660	4	+		8L-FV3gorf4R	0.716299	660	574	+		8L-FV3gorf4R	3.42698e-10	660	467	+		8L-FV3gorf4R	1.10254e-07
9L-FV3gorf21L	3.66509	660	65	-		9L-FV3gorf21L	0	660	0	+		9L-FV3gorf21L	0.235004	660	435	-		9L-FV3gorf21L	2.31291e-05	660	51	-		9L-FV3gorf21L	56.548	660	146	-		9L-FV3gorf21L	63.9947	660	322	+		9L-FV3gorf21L	0.112066	660	266	-		9L-FV3gorf21L	0	660	0	+		9L-FV3gorf21L	0.000117904
10L-FV3gorf56R	8.86292	660	627	+		10L-FV3gorf56R	0	660	0	+		10L-FV3gorf56R	0.04698	660	501	-		10L-FV3gorf56R	6.99079e-06	660	26	+		10L-FV3gorf56R	146.498	660	26	+		10L-FV3gorf56R	26.5898	660	219	+		10L-FV3gorf56R	0.277137	660	511	+		10L-FV3gorf56R	8.12685e-14	660	420	+		10L-FV3gorf56R	6.3376e-08
Ave	203.267
Log 2 value	IRF1						IRF2						IRF3						IRF4						IRF5						IRF6						IRF7						IRF8						IRF9
1IE-FV3gorf57R	3.14778						#NUM!						-6.17589						-14.6602						4.589						3.78146						-1.85454						-37.4713						-26.2508
2IE-FV3gorf49L	7.78685						#NUM!						2.65031						-7.9382						6.18693						2.84458						6.85147						-42.9416						-10.9366
3IE-FV3gorf72L	6.48806						#NUM!						0.804855						-13.2954						1.64229						-0.601006						-0.542887						-25.6077						-19.5577
4IE-FV3gorf92R	2.93844						#NUM!						-11.1108						-18.418						2.15131						6.4376						2.95765						-48.459						-25.0133
5IE-FV3gorf58R	4.75945						#NUM!						-8.74065						-21.5523						3.02118						0.950998						-0.0829059						-24.6147						-30.9124
6IE-FV3gorf73L	3.40406						#NUM!						-9.9598						-15.8275						2.42061						5.88598						-1.4201						-22.1694						-19.8458
7IE-FV3gorf12L	11.6176						#NUM!						7.02406						-13.0686						5.35127						4.46467						3.76125						-13.3918						-9.95397
8IE-FV3gorf14R	5.19938						#NUM!						-5.05928						1.43986						10.2651						10.897						3.27568						-39.976						-7.06957
9IE-FV3gorf23R	9.36363						#NUM!						7.47541						0.816919						11.9691						10.897						10.006						-33.8506						-5.37569
10IE-FV3gorf33R	6.73227						#NUM!						-1.43029						-13.9499						2.91607						4.20792						-2.78483						-18.8278						-21.0705
1DE-FV3gorf5R	2.19491						#NUM!						-3.13425						-10.9656						5.0902						0.315833						-4.28594						-22.4449						-22.2631
2DE-FV3gorf53R	8.40055						#NUM!						-0.246317						-5.69487						3.45758						0.120153						0.441611						-20.9062						-7.90271
3DE-FV3gorf78L	2.16008						#NUM!						-7.79123						-17.7356						0.8767						0.954792						0.382833						-35.7314						-27.1886
4DE-FV3gorf80L	9.85287						#NUM!						-0.00384268						-4.6887						3.6816						7.31892						-0.28708						-34.8128						-4.80602
5DE-FV3gorf95R	3.95039						#NUM!						-8.21321						-6.37347						11.2334						10.0358						7.35676						-19.8064						-9.78138
6DE-FV3gorf62L	5.96301						#NUM!						-11.1724						-12.9047						1.77822						9.77144						3.25172						-38.0596						-18.5823
7DE-FV3gorf22R	6.5465						#NUM!						-2.08924						-4.59018						7.35587						4.89665						3.00959						-5.12873						-12.1287
8DE-FV3gorf85R	4.23057						#NUM!						2.68291						-14.3966						5.76373						2.00622						-3.9353						-24.193						-16.4775
9DE-FV3gorf25R	4.07249						#NUM!						2.39806						-14.1455						5.98497						3.9393						-0.378929						-31.3601						-17.4991
10DE-FV3gorf7R	0.518102						#NUM!						-12.5688						-9.69413						3.94671						0.858053						5.23671						-27.0951						-19.3137
1L-FV3gorf93L	0.351357						#NUM!						-8.66063						-6.37347						11.2334						10.0358						6.03719						-19.8064						-16.77
2L-FV3gorf71R	-2.08477						#NUM!						-9.79494						-11.3201						10.1086						2.91082						2.57774						-31.9354						-17.3061
3L-FV3gorf2L	0.851119						#NUM!						-11.5195						-14.2237						3.81432						-3.34355						-8.58055						-39.8981						-39.0094
4L-FV3gorf34R	6.73227						#NUM!						-7.76679						-15.021						10.2426						4.89665						-1.29285						-18.8278						-21.0705
5L-FV3gorf41R	6.05978						#NUM!						-8.92432						-9.33167						11.1378						13.9096						-1.64385						-8.78512						-20.1338
6L-FV3gorf11R	3.6807						#NUM!						1.04924						-14.0113						3.45904						-1.38332						0.182387						-38.2109						-27.2703
7L-FV3gorf17L	6.681						#NUM!						-2.33924						-13.3337						5.30706						5.99988						-0.158729						#NUM!						-7.85286
8L-FV3gorf4R	2.23599						#NUM!						-9.32506						-21.3849						2.22144						3.17517						-0.481366						-31.4423						-23.1127
9L-FV3gorf21L	1.87385						#NUM!						-2.08924						-15.3999						5.8214						5.99988						-3.15758						#NUM!						-13.0501
10L-FV3gorf56R	3.14778						#NUM!						-4.41181						-17.1261						7.19474						4.7328						-1.85133						-43.4843						-23.9115
Ave	4.62854						#NUM!						-4.28142						-11.8389						5.67407						4.56391						0.752994						#NUM!						-18.0472
[truncated: 113 more columns]

## Sheet: All UTR PWM
https://ccg.epfl.ch/cgi-bin/pwmtools/pwmscore_form_parser.cgi						PWMScore Input Data
Matrix from MEME-derived JASPAR CORE 2020 vertebrates						Matrix from JASPAR CORE 2018 vertebrates clustering
MA0050.2 IRF1						Motif Name :	cluster_26.5 NFKB2 like						cluster_31.9 IRF8 like							cluster_32.7 STAT1 like							MA0102.4 CEBPA							MA0018.4 CREB1						MA0080.5 SPI1							MA0108.2 TBP
Gene name	PWM Score	Length (nt)	Start	Strand
FV3UTR1-300	18.0405	300	105	-		FV3UTR1-300	0.00094517	300	202	-			FV3UTR1-300	0.000202891	300	188	+			FV3UTR1-300	30.985	300	290	-			FV3UTR1-300	27.5417	300	92	-			FV3UTR1-300	175.213	300	84	-		FV3UTR1-300	12.6275	300	280	+			FV3UTR1-300	4857.99	300
FV3UTR1020-1621	0.167161	660	224	-		FV3UTR1020-1621	0.233689	660	1	+			FV3UTR1020-1621	0.000384932	660	615	+			FV3UTR1020-1621	6.63227	660	211	-			FV3UTR1020-1621	35.9492	660	450	-			FV3UTR1020-1621	80.1127	660	490	+		FV3UTR1020-1621	53.2615	660	204	+			FV3UTR1020-1621	463.976	660
FV3UTR2581-3420	1.8039	840	35	+		FV3UTR2581-3420	254.694	840	308	-			FV3UTR2581-3420	6.68529e-05	840	29	+			FV3UTR2581-3420	749.157	840	127	+			FV3UTR2581-3420	5.56017	840	608	+			FV3UTR2581-3420	7.71369	840	693	-		FV3UTR2581-3420	61.5729	840	687	+			FV3UTR2581-3420	277.236	840
FV3UTR4681-5400	4.71086	720	91	-		FV3UTR4681-5400	5.63853	720	204	+			FV3UTR4681-5400	0.0199631	720	339	-			FV3UTR4681-5400	37.13	720	370	-			FV3UTR4681-5400	61.8283	720	15	+			FV3UTR4681-5400	458.779	720	31	-		FV3UTR4681-5400	81.7695	720	581	-			FV3UTR4681-5400	5573.29	720
FV3UTR6181-7280	0.3723	900	384	+		FV3UTR6181-7280	4.08698	900	729	+			FV3UTR6181-7280	0.000553103	900	623	-			FV3UTR6181-7280	3.2942	900	90	-			FV3UTR6181-7280	163.893	900	879	-			FV3UTR6181-7280	60.7607	900	391	-		FV3UTR6181-7280	101.997	900	635	-			FV3UTR6181-7280	5243.76	900
FV3UTR11341-11760	1.36907	420	231	-		FV3UTR11341-11760	0.0630228	420	382	-			FV3UTR11341-11760	0.000409046	420	231	-			FV3UTR11341-11760	0.293364	420	75	+			FV3UTR11341-11760	55.7851	420	305	-			FV3UTR11341-11760	135.237	420	38	+		FV3UTR11341-11760	1363.17	420	211	+			FV3UTR11341-11760	3937.19	420
FV3UTR15001-15420	12.8233	420	200	-		FV3UTR15001-15420	4.75078	420	356	+			FV3UTR15001-15420	0.0609393	420	36	+			FV3UTR15001-15420	14.3474	420	35	-			FV3UTR15001-15420	14.892	420	305	-			FV3UTR15001-15420	69.2046	420	76	+		FV3UTR15001-15420	91.9062	420	61	-			FV3UTR15001-15420	2358.53	420
FV3UTR16501-17100	3142.33	600	105	-		FV3UTR16501-17100	0.178196	600	84	-			FV3UTR16501-17100	18.558	600	106	-			FV3UTR16501-17100	265.491	600	144	-			FV3UTR16501-17100	62.7243	600	420	-			FV3UTR16501-17100	61.2257	600	173	+		FV3UTR16501-17100	165.97	600	446	-			FV3UTR16501-17100	1125.66	600
FV3UTR18721-19020	0.321672	300	161	-		FV3UTR18721-19020	6.96506	300	100	-			FV3UTR18721-19020	3.74436e-05	300	78	-			FV3UTR18721-19020	5.86125	300	265	-			FV3UTR18721-19020	48.3585	300	188	+			FV3UTR18721-19020	39.3987	300	150	-		FV3UTR18721-19020	12.8073	300	68	+			FV3UTR18721-19020	19.5619	300
FV3UTR19801-20100	4.89361	300	276	-		FV3UTR19801-20100	0.713366	300	80	+			FV3UTR19801-20100	0.00238434	300	199	-			FV3UTR19801-20100	39.9281	300	2	+			FV3UTR19801-20100	22.3748	300	224	+			FV3UTR19801-20100	11.3939	300	156	-		FV3UTR19801-20100	25.277	300	293	-			FV3UTR19801-20100	7.34327	300
FV3UTR24961-25260	16.9278	300	170	+		FV3UTR24961-25260	0.0682932	300	206	-			FV3UTR24961-25260	0.00482458	300	171	-			FV3UTR24961-25260	423.687	300	127	-			FV3UTR24961-25260	9.86322	300	125	+			FV3UTR24961-25260	63.1162	300	122	+		FV3UTR24961-25260	373.664	300	184	-			FV3UTR24961-25260	1282.42	300
FV3UTR25861-26040	0.0292833	180	172	-		FV3UTR25861-26040	0.0986383	180	129	-			FV3UTR25861-26040	1.59382e-05	180	1	+			FV3UTR25861-26040	4.34181	180	20	-			FV3UTR25861-26040	3.65134	180	165	+			FV3UTR25861-26040	0.586269	180	102	-		FV3UTR25861-26040	2.87393	180	32	+			FV3UTR25861-26040	1054.21	180
FV3UTR28861-29340	658.77	480	248	+		FV3UTR28861-29340	6.84287	480	140	-			FV3UTR28861-29340	1.75551	480	422	-			FV3UTR28861-29340	27.0024	480	397	-			FV3UTR28861-29340	37.2351	480	363	+			FV3UTR28861-29340	62.9145	480	351	+		FV3UTR28861-29340	668.337	480	341	+			FV3UTR28861-29340	276.681	480
FV3UTR30421-30840	630.655	420	308	-		FV3UTR30421-30840	0.00433004	420	47	+			FV3UTR30421-30840	0.00486471	420	309	-			FV3UTR30421-30840	8.29344	420	140229	+			FV3UTR30421-30840	52.6292	420	270325	+			FV3UTR30421-30840	98.8468	420	300	+		FV3UTR30421-30840	143.488	420	290	+			FV3UTR30421-30840	343.966	420
FV3UTR31861-32160	16.8245	300	210	-		FV3UTR31861-32160	0.00254155	300	157	+			FV3UTR31861-32160	0.16531	300	211	-			FV3UTR31861-32160	1.87749	300	124	+			FV3UTR31861-32160	19.5861	300	142	-			FV3UTR31861-32160	216.055	300	23	-		FV3UTR31861-32160	25.2928	300	190	+			FV3UTR31861-32160	23.4508	300
FV3UTR33181-33780	1.41554	600	29	-		FV3UTR33181-33780	0.0123699	600	519	+			FV3UTR33181-33780	0.00019171	600	586	-			FV3UTR33181-33780	274.1	600	67	-			FV3UTR33181-33780	179.279	600	20	-			FV3UTR33181-33780	68.401	600	383	+		FV3UTR33181-33780	9.07789	600	66	-			FV3UTR33181-33780	896.04	600
FV3UTR37141-37380	0.734555	240	101	-		FV3UTR37141-37380	0.0355499	240	2	+			FV3UTR37141-37380	8.38007e-05	240	58	-			FV3UTR37141-37380	9.15558	240	97	+			FV3UTR37141-37380	16.8016	240	191	+			FV3UTR37141-37380	23.6018	240	180	-		FV3UTR37141-37380	8.21744	240	33	+			FV3UTR37141-37380	70.279	240
FV3UTR37621-37860	0.581006	240	205	-		FV3UTR37621-37860	0.0226771	240	219	-			FV3UTR37621-37860	4.01837e-05	240	206	-			FV3UTR37621-37860	16.8792	240	214	-			FV3UTR37621-37860	79.726	240	121	-			FV3UTR37621-37860	12.2116	240	33	+		FV3UTR37621-37860	10.8853	240	191	-			FV3UTR37621-37860	596.786	240
FV3UTR40381-40860	106.32	480	60	-		FV3UTR40381-40860	1.1343	480	46	+			FV3UTR40381-40860	0.0019901	480	61	-			FV3UTR40381-40860	9.48605	480	35	+			FV3UTR40381-40860	32.5386	480	376	+			FV3UTR40381-40860	15.4463	480	213	+		FV3UTR40381-40860	26.2976	480	451	+			FV3UTR40381-40860	150.448	480
FV3UTR42301-42780	2.02218	480	452	-		FV3UTR42301-42780	0.240981	480	221	+			FV3UTR42301-42780	0.00357102	480	121	-			FV3UTR42301-42780	127.993	480	270	+			FV3UTR42301-42780	45.9735	480	194	+			FV3UTR42301-42780	57.1339	480	323	-		FV3UTR42301-42780	854.533	480	214	+			FV3UTR42301-42780	75.621	480
FV3UTR43321-43560	0.303277	240	202	-		FV3UTR43321-43560	1.85454	240	222	-			FV3UTR43321-43560	0.00250218	240	134	+			FV3UTR43321-43560	150.27	240	197	-			FV3UTR43321-43560	34.3978	240	197	-			FV3UTR43321-43560	4.99236	240	145	-		FV3UTR43321-43560	516.875	240	42	+			FV3UTR43321-43560	48.7234	240
FV3UTR42261-46740	66.7077	480	323	+		FV3UTR42261-46740	0.139524	480	87	-			FV3UTR42261-46740	9.19071e-05	480	201	+			FV3UTR42261-46740	4.18602	480	416	-			FV3UTR42261-46740	45.9735	480	278	+			FV3UTR42261-46740	838.532	480	87	-		FV3UTR42261-46740	17.3137	480	46	+			FV3UTR42261-46740	2184.58	480
FV3UTR50161-50700	1.6575	540	378	+		FV3UTR50161-50700	0.00455403	540	176	+			FV3UTR50161-50700	0.00179319	540	496	-			FV3UTR50161-50700	4.71765	540	508	+			FV3UTR50161-50700	157.135	540	142	+			FV3UTR50161-50700	604.564	540	17,56	+		FV3UTR50161-50700	371.905	540	287	-			FV3UTR50161-50700	1414.68	540
FV3UTR51661-51960	48.6395	300	249	-		FV3UTR51661-51960	0.0037641	300	25	+			FV3UTR51661-51960	0.13565	300	250	-			FV3UTR51661-51960	7.64695	300	173	+			FV3UTR51661-51960	10281.3	300	252	+			FV3UTR51661-51960	389.95	300	206	-		FV3UTR51661-51960	21.4815	300	176	-			FV3UTR51661-51960	19.5372	300
FV3UTR52321-52740	8.59479	420	105	+		FV3UTR52321-52740	68.1803	420	136	-			FV3UTR52321-52740	0.318956	420	98	+			FV3UTR52321-52740	631.409	420	116	+			FV3UTR52321-52740	1003.48	420	40	-			FV3UTR52321-52740	5.99665	420	103	+		FV3UTR52321-52740	15.1664	420	117	-			FV3UTR52321-52740	3.33866	420
FV3UTR52921-53100	7.01197	180	107	-		FV3UTR52921-53100	0.0017726	180	16	-			FV3UTR52921-53100	0.000379453	180	34	+			FV3UTR52921-53100	59.3165	180	99	-			FV3UTR52921-53100	7.47386	180	149	-			FV3UTR52921-53100	0.770518	180	87	-		FV3UTR52921-53100	7.10596	180	87	+			FV3UTR52921-53100	35.386	180
FV3UTR57181-57480	0.146691	300	162	-		FV3UTR57181-57480	0.0157949	300	255	+			FV3UTR57181-57480	4.88756e-05	300	252	-			FV3UTR57181-57480	6.74393	300	220	+			FV3UTR57181-57480	12.8342	300	94	-			FV3UTR57181-57480	42.4474	300	44	-		FV3UTR57181-57480	2.62911	300	24	-			FV3UTR57181-57480	41.3917	300
FV3UTR58501-58920	337.922	420	234	-		FV3UTR58501-58920	0.00349471	420	168	-			FV3UTR58501-58920	0.205414	420	235	-			FV3UTR58501-58920	6.32481	420	1	+			FV3UTR58501-58920	148.014	420	72	+			FV3UTR58501-58920	82.6088	420	321	+		FV3UTR58501-58920	13.817	420	373	+			FV3UTR58501-58920	43.0767	420
FV3UTR60421-60680	0.29241	260	229	+		FV3UTR60421-60680	0.000325262	260	20	-			FV3UTR60421-60680	0.000686136	260	38	+			FV3UTR60421-60680	57.7773	260	69	-			FV3UTR60421-60680	4.54696	260	147	+			FV3UTR60421-60680	17.7262	260	144	+		FV3UTR60421-60680	15.1886	260	247	-			FV3UTR60421-60680	1.70916	260
FV3UTR64321-64740	27.0856	420	171	+		FV3UTR64321-64740	0.000908898	420	338	-			FV3UTR64321-64740	0.00028124	420	78	-			FV3UTR64321-64740	149.436	420	231	-			FV3UTR64321-64740	25.8291	420	174	+			FV3UTR64321-64740	5.22928	420	101	+		FV3UTR64321-64740	16.0873	420	359	+			FV3UTR64321-64740	31.1164	420
FV3UTR65401-66000	2955.27	600	480	+		FV3UTR65401-66000	0.00651086	600	239	+			FV3UTR65401-66000	0.178269	600	479	+			FV3UTR65401-66000	31.6761	600	100	+			FV3UTR65401-66000	665.476	600	508	-			FV3UTR65401-66000	63.1162	600	239	+		FV3UTR65401-66000	34.4492	600	222	-			FV3UTR65401-66000	390.137	600
FV3UTR66961-67200	14.3074	240	28	+		FV3UTR66961-67200	0.000407498	240	80	+			FV3UTR66961-67200	0.00375297	240	111	+			FV3UTR66961-67200	94.6623	240	130	+			FV3UTR66961-67200	4.30665	240	64	-			FV3UTR66961-67200	12.797	240	5	+		FV3UTR66961-67200	93.2512	240	46	-			FV3UTR66961-67200	148.047	240
FV3UTR70381-70860	0.650538	480	375	+		FV3UTR70381-70860	0.0674535	480	236	-			FV3UTR70381-70860	0.000547887	480	401	+			FV3UTR70381-70860	1.39801	480	224	-			FV3UTR70381-70860	90.0203	480	8	+			FV3UTR70381-70860	26.0303	480	213	+		FV3UTR70381-70860	1119.98	480	243	-			FV3UTR70381-70860	1835.54	480
FV3UTR74461-74940	62.3799	480	365	+		FV3UTR74461-74940	3.29461	480	21	+			FV3UTR74461-74940	0.000245975	480	364	+			FV3UTR74461-74940	1.15548	480	458	-			FV3UTR74461-74940	8.45132	480	349	-			FV3UTR74461-74940	31.1402	480	172	+		FV3UTR74461-74940	2.27175	480	66	+			FV3UTR74461-74940	156.484	480
FV3UTR75361-75541	0.00209351	180	120	-		FV3UTR75361-75541	0.00623721	180	99	-			FV3UTR75361-75541	1.50925e-06	180	121	-			FV3UTR75361-75541	0.0678726	180	151	-			FV3UTR75361-75541	2676.6	180	130	-			FV3UTR75361-75541	10.8816	180	1	+		FV3UTR75361-75541	4.7438	180	81	+			FV3UTR75361-75541	69.2452	180
FV3UTR75781-76260	6.83702	480	81	-		FV3UTR75781-76260	0.331592	480	16	+			FV3UTR75781-76260	0.00549727	480	87	-			FV3UTR75781-76260	1.91402	480	435	-			FV3UTR75781-76260	308.676	480	312	+			FV3UTR75781-76260	20.3845	480	444	+		FV3UTR75781-76260	218.751	480	344	+			FV3UTR75781-76260	1923.23	480
FV3UTR78121-78420	554.32	300	118	-		FV3UTR78121-78420	0.0107827	300	232	-			FV3UTR78121-78420	0.000350112	300	60	-			FV3UTR78121-78420	3.91113	300	107	-			FV3UTR78121-78420	72.4755	300	15	+			FV3UTR78121-78420	182.809	300	0	+		FV3UTR78121-78420	22.5376	300	103	+			FV3UTR78121-78420	1014.13	300
FV3UTR78661-78900	7.19303	240	192	-		FV3UTR78661-78900	0.0197355	240	42	+			FV3UTR78661-78900	0.0411217	240	193	-			FV3UTR78661-78900	0.116048	240	179	-			FV3UTR78661-78900	7.87275	240	205	+			FV3UTR78661-78900	1828.96	240	77	+		FV3UTR78661-78900	9.62572	240	131	+			FV3UTR78661-78900	142.001	240
FV3UTR80521-81000	89.7639	480	238	+		FV3UTR80521-81000	0.00159061	480	68	+			FV3UTR80521-81000	0.385107	480	419	+			FV3UTR80521-81000	33.9298	480	470	-			FV3UTR80521-81000	335.899	480	294	+			FV3UTR80521-81000	47.4921	480	439	+		FV3UTR80521-81000	98.4246	480	262	-			FV3UTR80521-81000	20.7238	480
FV3UTR81961-82141	10.5858	240	7	+		FV3UTR81961-82141	0.0300136	240	173	+			FV3UTR81961-82141	0.000438884	240	105	-			FV3UTR81961-82141	8.50118	240	151	+			FV3UTR81961-82141	45.6746	240	52	+			FV3UTR81961-82141	86.3416	240	191	-		FV3UTR81961-82141	388.016	240	194	+			FV3UTR81961-82141	71.0355	240
FV3UTR84121-84780	38.762	660	110	+		FV3UTR84121-84780	1.50633	660	312418	+			FV3UTR84121-84780	0.00410203	660	205	+			FV3UTR84121-84780	8.70353	660	93	+			FV3UTR84121-84780	308.155	660	524	+			FV3UTR84121-84780	268.114	660	104	-		FV3UTR84121-84780	914.082	660	547	+			FV3UTR84121-84780	2165.45	660
FV3UTR85381-85560	0.0114569	180	147	-		FV3UTR85381-85560	0.013352	180	65	-			FV3UTR85381-85560	3.41422e-05	180	148	-			FV3UTR85381-85560	3.57825	180	91	+			FV3UTR85381-85560	2.03912	180	97	-			FV3UTR85381-85560	24.1027	180	104	+		FV3UTR85381-85560	0.808219	180	96	+			FV3UTR85381-85560	102.302	180
FV3UTR87241-87900	2.51205	660	486	-		FV3UTR87241-87900	0.00830593	660	579	-			FV3UTR87241-87900	0.000402592	660	487	-			FV3UTR87241-87900	32.0319	660	439	-			FV3UTR87241-87900	151.346	660	518	-			FV3UTR87241-87900	77.1721	660	523	+		FV3UTR87241-87900	580.352	660	433	-			FV3UTR87241-87900	818.65	660
FV3UTR89881-90420	1.86135	540	420	-		FV3UTR89881-90420	0.0100624	540	181	-			FV3UTR89881-90420	0.00460553	540	514	-			FV3UTR89881-90420	65.3284	540	111	+			FV3UTR89881-90420	202.878	540	466	-			FV3UTR89881-90420	48.5483	540	320	-		FV3UTR89881-90420	3001.74	540	388	-			FV3UTR89881-90420	338.592	540
FV3UTR90961-91440	14.3364	480	318	-		FV3UTR90961-91440	0.00377177	480	24	-			FV3UTR90961-91440	0.250883	480	205	+			FV3UTR90961-91440	23.0699	480	157	+			FV3UTR90961-91440	1787.21	480	121	-			FV3UTR90961-91440	55.5919	480	248	-		FV3UTR90961-91440	10.1445	480	235	-			FV3UTR90961-91440	404.194	480
FV3UTR92761-93180	5.77264	420	223	-		FV3UTR92761-93180	0.0413039	420	35	-			FV3UTR92761-93180	0.000374093	420	85	-			FV3UTR92761-93180	24.0881	420	246	+			FV3UTR92761-93180	1644.13	420	403	-			FV3UTR92761-93180	1615.92	420	228	+		FV3UTR92761-93180	111.681	420	252	-			FV3UTR92761-93180	49.8409	420
FV3UTR93361-93720	22.7788	360	251	+		FV3UTR93361-93720	0.0949863	360	58	+			FV3UTR93361-93720	0.428658	360	250	+			FV3UTR93361-93720	6.83801	360	150	-			FV3UTR93361-93720	403.956	360	207	+			FV3UTR93361-93720	41.576	360	236	+		FV3UTR93361-93720	601.656	360	184	+			FV3UTR93361-93720	455.041	360
FV3UTR100021-100440	2.57466	420	228	+		FV3UTR100021-100440	0.00230201	420	193	+			FV3UTR100021-100440	0.00146961	420	227	+			FV3UTR100021-100440	163.172	420	118	+			FV3UTR100021-100440	8.31842	420	225	+			FV3UTR100021-100440	89.3751	420	44,55	+		FV3UTR100021-100440	21.1996	420	252	-			FV3UTR100021-100440	1849.99	420
FV3UTR102721-103560	2.11489	840	23	-		FV3UTR102721-103560	1.68802	840	281	+			FV3UTR102721-103560	0.78113	840	30	-			FV3UTR102721-103560	60.0115	840	274	+			FV3UTR102721-103560	203.387	840	502	-			FV3UTR102721-103560	11.5131	840	221	+		FV3UTR102721-103560	252.172	840	11	+			FV3UTR102721-103560	818.65	840
FV3UTR104701-105480	11.7378	780	710	+		FV3UTR104701-105480	0.150116	780	406	+			FV3UTR104701-105480	0.786696	780	45	+			FV3UTR104701-105480	182.224	780	633	-			FV3UTR104701-105480	17.2265	780	184	-			FV3UTR104701-105480	474.694	780	543	+		FV3UTR104701-105480	15.3262	780	126	-			FV3UTR104701-105480	1304.94	780
FV3UTR105661-105903	271.135	243	213	-		FV3UTR105661-105903	0.28439	243	177	-			FV3UTR105661-105903	2.55127	243	208	-			FV3UTR105661-105903	433.362	243	218	+			FV3UTR105661-105903	89.5505	243	107	+			FV3UTR105661-105903	29410.4	243	157	-		FV3UTR105661-105903	18526.4	243	153	+			FV3UTR105661-105903	1081.51	243
Ave	180.282						7.12871							0.522943							84.5785							426.095							747.787						610.161							933.681
Log 2 value	IRF1						cluster_26.5 NFKB2 like						cluster_31.9 IRF8 like							cluster_32.7 STAT1 like							MA0102.4 CEBPA							MA0018.4 CREB1						MA0080.5 SPI1							MA0108.2 TBP
FV3UTR1-300	4.17317						-10.0471							-12.267							4.9535							4.78355							7.45297						3.6585							12.2461
FV3UTR1020-1621	-2.58069						-2.09734							-11.3431							2.7295							5.16789							6.32396						5.73502							8.85791
FV3UTR2581-3420	0.851119						7.99262							-13.8687							9.54912							2.47513							2.94742						5.94422							8.11497
FV3UTR4681-5400	2.23599						2.49532							-5.64652							5.21451							5.9502							8.84166						6.35349							12.4443
FV3UTR6181-7280	-1.42546						2.03104							-10.8202							1.71993							7.35661							5.92507						6.67238							12.3564
FV3UTR11341-11760	0.453196						-3.98798							-11.2554							-1.76924							5.80181							7.07935						10.4127							11.943
FV3UTR15001-15420	3.6807						2.24816							-4.03648							3.84272							3.89647							6.1128						6.52209							11.2037
FV3UTR16501-17100	11.6176						-2.48846							4.21397							8.05252							5.97095							5.93607						7.37478							10.1366
FV3UTR18721-19020	-1.63634						2.80014							-14.7049							2.55121							5.5957							5.30008						3.67889							4.28997
FV3UTR19801-20100	2.2909						-0.487286							-8.71219							5.31933							4.4838							3.51019						4.65975							2.87642
FV3UTR24961-25260	4.08132						-3.87211							-7.69538							8.72686							3.30206							5.97994						8.5456							10.3247
FV3UTR25861-26040	-5.09378						-3.34171							-15.9372							2.1183							1.86843							-0.770365						1.52302							10.0419
FV3UTR28861-29340	9.36363						2.7746							0.81189							4.75502							5.21859							5.97532						9.38443							8.11208
FV3UTR30421-30840	9.30071						-7.8514							-7.68343							3.05197							5.71779							6.62712						7.16479							8.42612
FV3UTR31861-32160	4.07249						-8.62008							-2.59675							0.908805							4.29176							7.75525						4.66065							4.55157
FV3UTR33181-33780	0.501353						-6.33702							-12.3488							8.09856							7.48606							6.09595						3.18236							9.80742
FV3UTR37141-37380	-0.445058						-4.81401							-13.5427							3.19465							4.07053							4.56082						3.03869							6.13502
FV3UTR37621-37860	-0.783375						-5.46262							-14.603							4.07717							6.31698							3.61018						3.44431							9.22107
FV3UTR40381-40860	6.73227						0.181802							-8.97294							3.24581							5.02408							3.94919						4.71686							7.23312
FV3UTR42301-42780	1.01591						-2.05301							-8.12945							6.99992							5.52273							5.83628						9.73899							6.24072
FV3UTR43321-43560	-1.72129						0.891061							-8.6426							7.23141							5.10424							2.31972						9.01367							5.60654
FV3UTR42261-46740	6.05978						-2.84141							-13.4095							2.06558							5.52273							9.71172						4.11384							11.0931
FV3UTR50161-50700	0.729009						-7.77864							-9.12326							2.23807							7.29586							9.23975						8.53879							10.4663
FV3UTR51661-51960	5.60406						-8.05348							-2.88204							2.93488							13.3277							8.60715						4.42502							4.28815
FV3UTR52321-52740	3.10346						6.09128							-1.64857							9.30243							9.9708							2.58416						3.92281							1.73927
FV3UTR52921-53100	2.80982						-9.13992							-11.3638							5.89036							2.90185							-0.376099						2.82903							5.14511
FV3UTR57181-57480	-2.76915						-5.9844							-14.3205							2.75359							3.68192							5.4076						1.39457							5.37127
FV3UTR58501-58920	8.40055						-8.16061							-2.28339							2.66102							7.20959							6.36822						3.78837							5.42884
FV3UTR60421-60680	-1.77394						-11.5861							-10.5092							5.85243							2.1849							4.14781						3.92492							0.773287
FV3UTR64321-64740	4.75945						-10.1036							-11.7959							7.22338							4.69093							2.38661						4.00785							4.9596
FV3UTR65401-66000	11.5291						-7.26294							-2.48787							4.98532							9.37824							5.97994						5.1064							8.60784
FV3UTR66961-67200	3.83869						-11.2609							-8.05775							6.56472							2.10657							3.67773						6.54305							7.20991
FV3UTR70381-70860	-0.620295						-3.88996							-10.8338							0.483375							6.49218							4.70212						10.1293							10.842
FV3UTR74461-74940	5.96301						1.72011							-11.9892							0.208492							3.07918							4.96071						1.1838							7.28987
FV3UTR75361-75541	-8.89986						-7.32488							-19.3377							-3.88103							11.3862							3.44382						2.24604							6.11364
FV3UTR75781-76260	2.77337						-1.59252							-7.50707							0.936606							8.26995							4.3494						7.77315							10.9093
FV3UTR78121-78420	9.11458						-6.53514							-11.4799							1.96759							6.17942							7.51419						4.49426							9.98603
FV3UTR78661-78900	2.8466						-5.66306							-4.60396							-3.10721							2.97687							10.8368						3.26689							7.14976
FV3UTR80521-81000	6.48806						-9.2962							-1.37667							5.08448							8.39188							5.56962						6.62095							4.37322
FV3UTR81961-82141	3.40406						-5.05824							-11.1539							3.08766							5.51332							6.43198						8.59997							6.15047
FV3UTR84121-84780	5.27657						0.591038							-7.92945							3.1216							8.26751							8.0667						9.83618							11.0805
FV3UTR85381-85560	-6.44764						-6.2268							-14.8381							1.83925							1.02795							4.59112						-0.307182							6.67669
FV3UTR87241-87900	1.32887						-6.91164							-11.2784							5.00144							7.24171							6.27001						9.18078							9.6771
FV3UTR89881-90420	0.896349						-6.63488							-7.76242							6.02964							7.66447							5.60135						11.5516							8.4034
FV3UTR90961-91440	3.84161						-8.05054							-1.99491							4.52794							10.8035							5.7968						3.34263							8.6589
FV3UTR92761-93180	2.52923						-4.59758							-11.3843							4.59025							10.6831							10.6581						6.80324							5.63926
FV3UTR93361-93720	4.50962						-3.39614							-1.2221							2.77358							8.65805							5.37768						9.2328							8.82985
FV3UTR100021-100440	1.36438						-8.76289							-9.41035							7.35025							3.05631							6.4818						4.40597							10.8533
FV3UTR102721-103560	1.08058						0.755332							-0.356365							5.90717							7.66808							3.5252						7.97826							9.6771
FV3UTR104701-105480	3.55309						-2.73585							-0.346122							7.50957							4.10656							8.89085						3.93793							10.3498
FV3UTR105661-105903	8.08287						-1.81406							1.35122							8.75943							6.48463							14.844						14.1773							10.0788
Ave	2.66785						-3.95196							-8.21796							4.10262							5.91426							5.82384						5.85243							7.99983
	All	Top10	Fold	Index
IRFs	2.7	4.6	3.73213	3.4822
NF-kBs	-4	0.1	17.1484	16
STATs	4.1	5.1	2	1.86607
CEBPs	5.9	6.1	1.1487	1.07177
CREBs	5.8	6.2	1.31951	1.23114
SPI1	5.9	5.8	0.933033	0.870551
TBP	8	8.1	1.07177	1
[truncated: 2 more columns]

## Sheet: UTR-miRNA
>FV3UTR1-300						(Red: containing a same miRNA with previous ones)			miRNA density (No/Kb)
	dir	p-mi_b	p-mi_e	mi_beg	mi_end	pre-miRNA	No.	miRNA		bp
	-	90	209	114	135	cuucugaaagggauagaaucuuaagauuuucugacagagauagacuagaaauguaguguaccacauuuuuaguccaaagacauucuuaguauugagagagauuagucuuaaucucucuuu	A-1	caaagacauucuuaguauugag	3.33333	300
>FV3UTR1020-1680 (301-961)
	dir	p-mi_b	p-mi_e	mi_beg	mi_end	pre-miRNA		miRNA
	+	318	437	347	368	augaaggucggggauugagaguauauccuacaagaguaucucauacaaacacguauccgacaagcgucuauagcucuugucggaucugagaugcuaacgcgcugcaacuguuuuaggaca	B-2	acaagaguaucucauacaaaca	13.6364	660
	+	454	573	528	549	uauuaaaauacuuuacuaucucaagaaccuuuaucguaagauacuuucaggagaagaaggagauguaacaucuuaagauauagcuucucucagaaaguuucuaggacaagaaggagaugu	B-3	aagauauagcuucucucagaaa
	+	462	581	531	552	uacuuuacuaucucaagaaccuuuaucguaagauacuuucaggagaagaaggagauguaacaucuuaagauauagcuucucucagaaaguuucuaggacaagaaggagauguaacaacau	B-4	auauagcuucucucagaaaguu
	+	495	614	552	573	uacuuucaggagaagaaggagauguaacaucuuaagauauagcuucucucagaaaguuucuaggacaagaaggagauguaacaacauuuauagucuuaagauauagcuucucucagaaag	B-5	uucuaggacaagaaggagaugu
	+	586	705	650	671	agucuuaagauauagcuucucucagaaaguuuauaggaugagaaggagauguaacaacauuuauagaauaucuuacgauaguaaucuuaagauacuuuacuacuaucguaagauacucuc	B-6	agaauaucuuacgauaguaauc
	+	758	877	839	860	uuuuacgcucucagaaacuuucuaggacaagacggagauguaauaucuuaggauaaagucuuaagagaucuuuacucuuucagaagacuuucucucagaagacucucgacauuauaucuc	B-7	agaagacuuucucucagaagac
	-	782	901	808	829	uaggacaagaauuuacaagaucuagagauauaaugucgagagucuucugagagaaagucuucugaaagaguaaagaucucuuaagacuuuauccuaagauauuacaucuccgucuugucc	B-8	aagaucucuuaagacuuuaucc
	-	646	765	652	673	gcguaaaagacuauaaauguuguaccacguuuuuagaccaaaagacagucuuaaucuugagagaguaucuuacgauaguaguaaaguaucuuaagauuacuaucguaagauauucuauaa	B-9	aagauuacuaucguaagauauu
	-	340	459	349	370	uuaauauguuacaccucauucuuguccuaaaacaguugcagcgcguuagcaucucagauccgacaagagcuauagacgcuugucggauacguguuuguaugagauacucuuguaggauau	B-10	cguguuuguaugagauacucuu
>FV3UTR2581-3420
	dir	p-mi_b	p-mi_e	mi_beg	mi_end	pre-miRNA		miRNA
	+	29	148	78	99	auuuuaauagccuuuuucucucacgagggaggguaaauuuuaacagucugggguccaggacacaaucucugcuagagcgcaaccgcggggaggguuccugagcucuggaaaguaccuggc	C-1	gggguccaggacacaaucucug	54.8272	839
	+	82	201	130	151	uccaggacacaaucucugcuagagcgcaaccgcggggaggguuccugagcucuggaaaguaccuggcgcacacggcgucgggccuaguggcccagccggcguccugcgaggacaggucgg	C-2	gcucuggaaaguaccuggcgca
	+	85	204	120	141	aggacacaaucucugcuagagcgcaaccgcggggaggguuccugagcucuggaaaguaccuggcgcacacggcgucgggccuaguggcccagccggcguccugcgaggacaggucggcgg	C-3	ggguuccugagcucuggaaagu
	+	115	234	193	214	ggggaggguuccugagcucuggaaaguaccuggcgcacacggcgucgggccuaguggcccagccggcguccugcgaggacaggucggcggccucuauauccgaggcgauccucgcugcgg	C-4	acaggucggcggccucuauauc
	+	182	301	235	256	guccugcgaggacaggucggcggccucuauauccgaggcgauccucgcugcggucuuugacagaggcgagaaggcccuggcgaccuccgcggugcagucugcaaacuccuugacggggaa	C-5	ucuuugacagaggcgagaaggc
	+	212	331	248	269	auccgaggcgauccucgcugcggucuuugacagaggcgagaaggcccuggcgaccuccgcggugcagucugcaaacuccuugacggggaacauccugggcauccuccugucccuccugga	C-6	cgagaaggcccuggcgaccucc
	+	235	354	301	322	ucuuugacagaggcgagaaggcccuggcgaccuccgcggugcagucugcaaacuccuugacggggaacauccugggcauccuccugucccuccuggaggccgggacgacgucggugucug	C-7	acauccugggcauccuccuguc
	+	269	388	322	343	cgcggugcagucugcaaacuccuugacggggaacauccugggcauccuccugucccuccuggaggccgggacgacgucggugucugagacuccagcguccccucuccagccacaggcccc	C-8	cccuccuggaggccgggacgac
	+	298	417	356	377	ggaacauccugggcauccuccugucccuccuggaggccgggacgacgucggugucugagacuccagcguccccucuccagccacaggccccccucuugguccucacagcgacacccacag	C-9	gacuccagcguccccucuccag
	+	317	436	362	383	ccugucccuccuggaggccgggacgacgucggugucugagacuccagcguccccucuccagccacaggccccccucuugguccucacagcgacacccacaggagugccccucucgccgug	C-10	agcguccccucuccagccacag
	+	325	444	353	374	uccuggaggccgggacgacgucggugucugagacuccagcguccccucuccagccacaggccccccucuugguccucacagcgacacccacaggagugccccucucgccgugguccgggu	C-11	ugagacuccagcguccccucuc
	+	338	457	408	429	gacgacgucggugucugagacuccagcguccccucuccagccacaggccccccucuugguccucacagcgacacccacaggagugccccucucgccgugguccgggucgaucaccgcguc	C-12	acacccacaggagugccccucu
	+	362	481	453	474	agcguccccucuccagccacaggccccccucuugguccucacagcgacacccacaggagugccccucucgccgugguccgggucgaucaccgcgucguacacgacagugucguggaagcc	C-13	gcgucguacacgacagugucgu
	+	368	487	464	485	cccucuccagccacaggccccccucuugguccucacagcgacacccacaggagugccccucucgccgugguccgggucgaucaccgcgucguacacgacagugucguggaagccgucgag	C-14	gacagugucguggaagccgucg
	+	413	532	476	497	cacaggagugccccucucgccgugguccgggucgaucaccgcgucguacacgacagugucguggaagccgucgagcaugacgugcggggcgucgcaccucagguggaacucucugucccc	C-15	gaagccgucgagcaugacgugc
	+	443	562	509	530	gucgaucaccgcgucguacacgacagugucguggaagccgucgagcaugacgugcggggcgucgcaccucagguggaacucucugucccccauccuguagagccugaaagaguugcggug	C-16	ccucagguggaacucucugucc
	+	453	572	490	511	gcgucguacacgacagugucguggaagccgucgagcaugacgugcggggcgucgcaccucagguggaacucucugucccccauccuguagagccugaaagaguugcggugccuggggucg	C-17	ugacgugcggggcgucgcaccu
	+	486	605	522	543	agcaugacgugcggggcgucgcaccucagguggaacucucugucccccauccuguagagccugaaagaguugcggugccuggggucgggagccgccagccucacugccgauggccugagc	C-18	ucucugucccccauccuguaga
	+	497	616	544	565	cggggcgucgcaccucagguggaacucucugucccccauccuguagagccugaaagaguugcggugccuggggucgggagccgccagccucacugccgauggccugagccuggagugcgc	C-19	gccugaaagaguugcggugccu
	+	518	637	597	618	gaacucucugucccccauccuguagagccugaaagaguugcggugccuggggucgggagccgccagccucacugccgauggccugagccuggagugcgccauggccaucucgccgugcau	C-20	ggccugagccuggagugcgcca
	+	612	731	701	722	ugcgccauggccaucucgccgugcaugacggcuguggccaugagggccugcuggaggcaguuguccaccgucuccucagaaggggaaaagugcuccagccagucgccgaggguguagucg	C-21	gugcuccagccagucgccgagg
	+	623	742	659	680	caucucgccgugcaugacggcuguggccaugagggccugcuggaggcaguuguccaccgucuccucagaaggggaaaagugcuccagccagucgccgaggguguagucguagugcucgug	C-22	cugcuggaggcaguuguccacc
	+	675	794	746	767	uccaccgucuccucagaaggggaaaagugcuccagccagucgccgaggguguagucguagugcucgugaggaccggcguagaccccuacacccgccccgguguuuaggaggacguccgag	C-23	accggcguagaccccuacaccc
	+	699	818	706	727	aagugcuccagccagucgccgaggguguagucguagugcucgugaggaccggcguagaccccuacacccgccccgguguuuaggaggacguccgaggcguaccuccugugguccucgugc	C-24	ccagccagucgccgagggugua
	-	679	798	705	726	acgccucggacguccuccuaaacaccggggcggguguaggggucuacgccgguccucacgagcacuacgacuacacccucggcgacuggcuggagcacuuuuccccuucugaggagacgg	C-25	acacccucggcgacuggcugga
	-	626	745	657	678	ccucacgagcacuacgacuacacccucggcgacuggcuggagcacuuuuccccuucugaggagacgguggacaacugccuccagcaggcccucauggccacagccgucaugcacggcgag	C-26	uggacaacugccuccagcaggc
	-	600	719	646	667	cggcgacuggcuggagcacuuuuccccuucugaggagacgguggacaacugccuccagcaggcccucauggccacagccgucaugcacggcgagauggccauggcgcacuccaggcucag	C-27	cuccagcaggcccucauggcca
	-	587	706	604	625	gagcacuuuuccccuucugaggagacgguggacaacugccuccagcaggcccucauggccacagccgucaugcacggcgagauggccauggcgcacuccaggcucaggccaucggcagug	C-28	auggccauggcgcacuccaggc
	-	533	652	582	603	auggccacagccgucaugcacggcgagauggccauggcgcacuccaggcucaggccaucggcagugaggcuggcggcucccgaccccaggcaccgcaacucuuucaggcucuacaggaug	C-29	ucaggccaucggcagugaggcu
	-	502	621	538	559	ccauggcgcacuccaggcucaggccaucggcagugaggcuggcggcucccgaccccaggcaccgcaacucuuucaggcucuacaggaugggggacagagaguuccaccugaggugcgacg	C-30	cgcaacucuuucaggcucuaca
	-	449	568	514	535	cccaggcaccgcaacucuuucaggcucuacaggaugggggacagagaguuccaccugaggugcgacgccccgcacgucaugcucgacggcuuccacgacacugucguguacgacgcggug	C-31	augggggacagagaguuccacc
	-	422	541	468	489	uacaggaugggggacagagaguuccaccugaggugcgacgccccgcacgucaugcucgacggcuuccacgacacugucguguacgacgcggugaucgacccggaccacggcgagaggggc	C-32	ugcucgacggcuuccacgacac
	-	398	517	435	456	caccugaggugcgacgccccgcacgucaugcucgacggcuuccacgacacugucguguacgacgcggugaucgacccggaccacggcgagaggggcacuccugugggugucgcugugagg	C-33	acgcggugaucgacccggacca
	-	379	498	413	434	cgcacgucaugcucgacggcuuccacgacacugucguguacgacgcggugaucgacccggaccacggcgagaggggcacuccugugggugucgcugugaggaccaagaggggggccugug	C-34	cggcgagaggggcacuccugug
	-	316	435	354	375	acggcgagaggggcacuccugugggugucgcugugaggaccaagaggggggccuguggcuggagaggggacgcuggagucucagacaccgacgucgucccggccuccaggagggacagga	C-35	ggagaggggacgcuggagucuc
	-	312	431	383	404	cgagaggggcacuccugugggugucgcugugaggaccaagaggggggccuguggcuggagaggggacgcuggagucucagacaccgacgucgucccggccuccaggagggacaggaggau	C-36	ugugaggaccaagaggggggcc
	-	300	419	336	357	uccugugggugucgcugugaggaccaagaggggggccuguggcuggagaggggacgcuggagucucagacaccgacgucgucccggccuccaggagggacaggaggaugcccaggauguu	C-37	ucucagacaccgacgucguccc
	-	272	391	323	344	aggggggccuguggcuggagaggggacgcuggagucucagacaccgacgucgucccggccuccaggagggacaggaggaugcccaggauguuccccgucaaggaguuugcagacugcacc	C-38	cgucgucccggccuccaggagg
	-	251	370	279	300	ggggacgcuggagucucagacaccgacgucgucccggccuccaggagggacaggaggaugcccaggauguuccccgucaaggaguuugcagacugcaccgcggaggucgccagggccuuc	C-39	uccccgucaaggaguuugcaga
	-	225	344	250	271	cgucgucccggccuccaggagggacaggaggaugcccaggauguuccccgucaaggaguuugcagacugcaccgcggaggucgccagggccuucucgccucugucaaagaccgcagcgag	C-40	gcggaggucgccagggccuucu
	-	220	339	247	268	ucccggccuccaggagggacaggaggaugcccaggauguuccccgucaaggaguuugcagacugcaccgcggaggucgccagggccuucucgccucugucaaagaccgcagcgaggaucg	C-41	gaggucgccagggccuucucgc
	-	204	323	250	271	ggacaggaggaugcccaggauguuccccgucaaggaguuugcagacugcaccgcggaggucgccagggccuucucgccucugucaaagaccgcagcgaggaucgccucggauauagaggc	C-42	gcggaggucgccagggccuucu
	-	199	318	209	230	ggaggaugcccaggauguuccccgucaaggaguuugcagacugcaccgcggaggucgccagggccuucucgccucugucaaagaccgcagcgaggaucgccucggauauagaggccgccg	C-43	agcgaggaucgccucggauaua
	-	147	266	184	205	ggucgccagggccuucucgccucugucaaagaccgcagcgaggaucgccucggauauagaggccgccgaccuguccucgcaggacgccggcugggccacuaggcccgacgccgugugcgc	C-44	gccgccgaccuguccucgcagg
	-	131	250	195	216	ucgccucugucaaagaccgcagcgaggaucgccucggauauagaggccgccgaccuguccucgcaggacgccggcugggccacuaggcccgacgccgugugcgccagguacuuuccagag	C-45	cggauauagaggccgccgaccu
	-	95	214	144	165	gauauagaggccgccgaccuguccucgcaggacgccggcugggccacuaggcccgacgccgugugcgccagguacuuuccagagcucaggaacccuccccgcgguugcgcucuagcagag	C-46	ggcccgacgccgugugcgccag
>FV3UTR4681-5400
	dir	p-mi_b	p-mi_e	mi_beg	mi_end	pre-miRNA		miRNA
	+	98	217	133	154	acgcaaaauacgacacagaucagggcgucggucgcaugcuuuuccuugguacgaucggccucgccguaguugucggaggccugauggccuacggguacuacuacgacggaaagaccccuu	D-1	augcuuuuccuugguacgaucg	16.6898	719
	+	137	256	179	200	uuuuccuugguacgaucggccucgccguaguugucggaggccugauggccuacggguacuacuacgacggaaagaccccuuccuccggaaccucguuccacaccgccucccccagcuucu	D-2	ugauggccuacggguacuacua
	+	401	520	449	470	uggucuaaaaauauggcgugacauuuauagacuuuaagaaaauuaccucugguguacacaagugcuggaccugugugguguguccaucacuuguguguacaccgaucacaccgacugacc	D-3	cugguguacacaagugcuggac
	+	426	545	451	472	uauagacuuuaagaaaauuaccucugguguacacaagugcuggaccugugugguguguccaucacuuguguguacaccgaucacaccgacugaccccagccucaccuccuuccuagcuga	D-4	gguguacacaagugcuggaccu
	+	447	566	483	504	cucugguguacacaagugcuggaccugugugguguguccaucacuuguguguacaccgaucacaccgacugaccccagccucaccuccuuccuagcugaucagagggauugcacugaaau	D-5	uccaucacuuguguguacaccg
	-	500	619	584	605	uacuccucauguggcgacaaggcaucaauguccuuugcaaagauuuaggaaguauuucagugcaaucccucugaucagcuaggaaggaggugaggcuggggucagucggugugaucggug	D-6	cgacaaggcaucaauguccuuu
	-	458	577	464	485	auuuaggaaguauuucagugcaaucccucugaucagcuaggaaggaggugaggcuggggucagucggugugaucgguguacacacaagugauggacacaccacacagguccagcacuugu	D-7	ggacacaccacacagguccagc
	-	415	534	449	470	ggaggugaggcuggggucagucggugugaucgguguacacacaagugauggacacaccacacagguccagcacuuguguacaccagagguaauuuucuuaaagucuauaaaugucacgcc	D-8	guccagcacuuguguacaccag
	-	247	366	288	309	ucucuaugaaggaaucccaguugcagcguauugucgauccguuuccagacucugcuaggaaauggaacggugucaccccauguucagauccuaauaucuauaucugcuagagaagcuggg	D-9	ggaaauggaacggugucacccc
	-	210	329	232	253	uccguuuccagacucugcuaggaaauggaacggugucaccccauguucagauccuaauaucuauaucugcuagagaagcugggggaggcgguguggaacgagguuccggaggaagggguc	D-10	agcugggggaggcgguguggaa
	-	171	290	183	204	cccauguucagauccuaauaucuauaucugcuagagaagcugggggaggcgguguggaacgagguuccggaggaaggggucuuuccgucguaguaguacccguaggccaucaggccuccg	D-11	gucguaguaguacccguaggcc
	-	121	240	186	207	gguguggaacgagguuccggaggaaggggucuuuccgucguaguaguacccguaggccaucaggccuccgacaacuacggcgaggccgaucguaccaaggaaaagcaugcgaccgacgcc	D-12	uccgucguaguaguacccguag
>FV3UTR6180-7080
	dir	p-mi_b	p-mi_e	mi_beg	mi_end	pre-miRNA		miRNA
	+	23	142	54	75	ccaggcagaguacaggaggauaaaggguuagaagcgucauagaugguauauaacaucucagagaccaagagucucuaagaugcaaguguuguaccacauuuuaguccaaauaauuucuca	E-1	aagcgucauagaugguauauaa	15.5556	900
	+	226	345	291	312	cucuacauuuuuaguccaaagacuuacuaucguaagauauucucaugagaauagcuugagauaguaucuuacgauagcaguaaaguaucuuaagauauuaaaguaucuugggauaaguag	E-2	aucuuacgauagcaguaaagua
	+	560	679	599	620	uuaggccaaacucucuguacauuuauuaacgcccuaagcguuaauagaugcuaaaaccuacaguucuuuucuaccucaucaccacuuagccggaacgccgacuguagacagucgggcuac	E-3	guuaauagaugcuaaaaccuac
	+	619	738	660	681	acaguucuuuucuaccucaucaccacuuagccggaacgccgacuguagacagucgggcuacguccaccauggcagacauuuucuuugcuauggccauaaucacaagcuugagggccaucc	E-4	acuguagacagucgggcuacgu
	-	738	857	804	825	uugaugcuccgcauguguacucuguucaaacuaagcccguauaaauauccgcugcaagaaucucuacggcaugucuguugcgauaauccuaggucuggugugcgcgugcgucuugggugg	E-5	aagcccguauaaauauccgcug
	-	680	799	729	750	aaucucuacggcaugucuguugcgauaauccuaggucuggugugcgcgugcgucuugggugggauggcccucaagcuugugauuauggccauagcaaagaaaaugucugccaugguggac	E-6	gcgucuugggugggauggcccu
	-	646	765	685	706	gucuggugugcgcgugcgucuugggugggauggcccucaagcuugugauuauggccauagcaaagaaaaugucugccaugguggacguagcccgacugucuacagucggcguuccggcua	E-7	gcaaagaaaaugucugccaugg
	-	640	759	695	716	ugugcgcgugcgucuugggugggauggcccucaagcuugugauuauggccauagcaaagaaaaugucugccaugguggacguagcccgacugucuacagucggcguuccggcuaaguggu	E-8	uauggccauagcaaagaaaaug
	-	614	733	635	656	gcccucaagcuugugauuauggccauagcaaagaaaaugucugccaugguggacguagcccgacugucuacagucggcguuccggcuaaguggugaugagguagaaaagaacuguagguu	E-9	cguuccggcuaaguggugauga
	-	544	663	597	618	cagucggcguuccggcuaaguggugaugagguagaaaagaacuguagguuuuagcaucuauuaacgcuuagggcguuaauaaauguacagagaguuuggccuaaaaauguggaugguaac	E-10	agguuuuagcaucuauuaacgc
	-	385	504	396	417	gauacguaggauauaucucucuaucuuaagauacuuuacgcuuucagaagauuaccaucagaagauuaccucugaaagacuuucuagcucagaaacuuuuaggaugagaaugagauguaa	E-11	cucagaaacuuuuaggaugaga
	-	245	364	284	305	uguagauaacaaagacuugcuacuuaucccaagauacuuuaauaucuuaagauacuuuacugcuaucguaagauacuaucucaagcuauucucaugagaauaucuuacgauaguaagucu	E-12	cugcuaucguaagauacuaucu
	-	231	350	290	311	acuugcuacuuaucccaagauacuuuaauaucuuaagauacuuuacugcuaucguaagauacuaucucaagcuauucucaugagaauaucuuacgauaguaagucuuuggacuaaaaaug	E-13	acuuuacugcuaucguaagaua
	-	41	160	66	87	uacgauaguaguaucucaugagaaauuauuuggacuaaaaugugguacaacacuugcaucuuagagacucuuggucucugagauguuauauaccaucuaugacgcuucuaacccuuuauc	E-14	gucucugagauguuauauacca
>FV3UTR11341-11760	420
	dir	p-mi_b	p-mi_e	mi_beg	mi_end	pre-miRNA		miRNA
	+	249	368	285	306	ucucuuucagaagacuuuauauuaagauauguuaggacaagaagauguagcaacauuuauagaaucuauaaauguggaugucuuuugucucuaucacaagauauucuaucgcaagucucc	F-1	acaagaagauguagcaacauuu	4.77327	420
	-	303	422	350	371	uacuugccugaggcggguggaauagaguuacagucuuuagacgggaauccgucuggagacuugcgauagaauaucuugugauagagacaaaagacauccacauuuauagauucuauaaau	F-2	ucuggagacuugcgauagaaua
>FV3UTR15001-15420	(421 to 840)
	+	408	527	453	474	cgccucaggcaaguacggguggaccaaauccuuuuucuaggaucuagcauaguguauuccauuucucuuugcagagagauggaauggucucugagguaacgcauaaagacucuaccuuug	G-1	agcauaguguauuccauuucuc	7.14286	420
	+	492	611	511	532	uggucucugagguaacgcauaaagacucuaccuuugccgugagauaucucacgauaacgguuuuaggacaagaaugagguguaacaucucaagauacgauggaucuaugagagagacuaa	G-2	uaaagacucuaccuuugccgug
	-	415	534	481	502	cucacggcaaagguagagucuuuaugcguuaccucagagaccauuccaucucucugcaaagagaaauggaauacacuaugcuagauccuagaaaaaggauuugguccacccguacuugcc	G-3	cucagagaccauuccaucucuc
>FV3UTR16501-17100
	dir	p-mi_b	p-mi_e	mi_beg	mi_end	pre-miRNA		miRNA
	+	400	519	436	457	cuuacaccccuguguaauauuauaacccuccccuuuccccucuacagugagaauaccaucgcucacuccuccagggcguucucaucguagccccagucaucggcccacacauuggguauc	H-1	ccccucuacagugagaauacca	11.6667	600
	+	447	566	480	501	ugagaauaccaucgcucacuccuccagggcguucucaucguagccccagucaucggcccacacauuggguaucuuuucgagaaccaucgccugaugcuuguagguaucagcguaaaaggu	H-2	cucaucguagccccagucaucg
	+	451	570	478	499	aauaccaucgcucacuccuccagggcguucucaucguagccccagucaucggcccacacauuggguaucuuuucgagaaccaucgccugaugcuuguagguaucagcguaaaaggucucg	H-3	uucucaucguagccccagucau
	-	453	572	511	532	cucgagaccuuuuacgcugauaccuacaagcaucaggcgaugguucucgaaaagauacccaaugugugggccgaugacuggggcuacgaugagaacgcccuggaggagugagcgauggua	H-4	ugguucucgaaaagauacccaa
	-	420	539	504	525	caggcgaugguucucgaaaagauacccaaugugugggccgaugacuggggcuacgaugagaacgcccuggaggagugagcgaugguauucucacuguagaggggaaaggggaggguuaua	H-5	cgaaaagauacccaaugugugg
	-	402	521	434	455	aagauacccaaugugugggccgaugacuggggcuacgaugagaacgcccuggaggagugagcgaugguauucucacuguagaggggaaaggggaggguuauaauauuacacaggggugua	H-6	guauucucacuguagaggggaa
	-	183	302	242	263	aucuugauagauauaucuugugagacuauuaucuuucagacucuaucuuaggauacuaaucuugagagauaauaucuuaggacuagagacgcuacacuaguauaaauguuggucuuacau	H-7	acucuaucuuaggauacuaauc
>FV3UTR18721-19020	n/a
>FV3UTR19801-20100
	dir	p-mi_b	p-mi_e	mi_beg	mi_end	pre-miRNA		miRNA
	+	6	125	59	80	cucuuggagacccuccucgccuucggucuggcugacgccugaggaccuucgggauagucuuccggagagucuuccggagagucuccaggagacgcuuugggggaugcuucuggggaacgu	I-1	auagucuuccggagagucuucc	36.7893	300
	+	25	144	62	83	ccuucggucuggcugacgccugaggaccuucgggauagucuuccggagagucuuccggagagucuccaggagacgcuuugggggaugcuucuggggaacgucugccgucccacgccgaaa	I-2	gucuuccggagagucuuccgga
	+	64	183	97	118	cuuccggagagucuuccggagagucuccaggagacgcuuugggggaugcuucuggggaacgucugccgucccacgccgaaaugucguccaagagagcuucaacguucaugacgaaucuga	I-3	acgcuuugggggaugcuucugg
	+	82	201	137	158	gagagucuccaggagacgcuuugggggaugcuucuggggaacgucugccgucccacgccgaaaugucguccaagagagcuucaacguucaugacgaaucugagaaagauaguaggggcgu	I-4	cgccgaaaugucguccaagaga
	+	87	206	89	110	ucuccaggagacgcuuugggggaugcuucuggggaacgucugccgucccacgccgaaaugucguccaagagagcuucaacguucaugacgaaucugagaaagauaguaggggcgugugcc	I-5	uccaggagacgcuuugggggau
	+	108	227	175	196	gaugcuucuggggaacgucugccgucccacgccgaaaugucguccaagagagcuucaacguucaugacgaaucugagaaagauaguaggggcgugugcccaagccggacgguccgacccu	I-6	cgaaucugagaaagauaguagg
	+	138	257	169	190	gccgaaaugucguccaagagagcuucaacguucaugacgaaucugagaaagauaguaggggcgugugcccaagccggacgguccgacccuuucaaaagguuucucaucucucggguggag	I-7	ucaugacgaaucugagaaagau
	+	150	269	208	229	uccaagagagcuucaacguucaugacgaaucugagaaagauaguaggggcgugugcccaagccggacgguccgacccuuucaaaagguuucucaucucucggguggagagagaugggaaa	I-8	aagccggacgguccgacccuuu
	-	176	295	219	240	ugugccaaaaaguaaaggauaauuucuuucccaucucucuccacccgagagaugagaaaccuuuugaaagggucggaccguccggcuugggcacacgccccuacuaucuuucucagauuc	I-9	gaaaccuuuugaaagggucgga
	-	140	259	214	235	cucuccacccgagagaugagaaaccuuuugaaagggucggaccguccggcuugggcacacgccccuacuaucuuucucagauucgucaugaacguugaagcucucuuggacgacauuucg	I-10	cuuuugaaagggucggaccguc
	-	120	239	139	160	aaaccuuuugaaagggucggaccguccggcuugggcacacgccccuacuaucuuucucagauucgucaugaacguugaagcucucuuggacgacauuucggcgugggacggcagacguuc	I-11	gcucucuuggacgacauuucgg
>FV3UTR24961-25260
	dir	p-mi_b	p-mi_e	mi_beg	mi_end	pre-miRNA		miRNA
	+	0	119	41	62	cauagagagauugcuugcagucauuccauaucgggauacaaucuggauauggaagcuggacauuuauaaaagauuaagacuuuaucuuaagacuuuaugcgcucucagaaaccuuucuca	J-1	ucuggauauggaagcuggacau	13.3779	299
	-	172	291	218	239	cagauggacuuucugggacuguuggaaaacgcauuuggguccucgucguaagacgggcucuagcaguguuuauucucgucagacgauggagaauaaacucugaugggaaugagagaggga	J-2	acgggcucuagcaguguuuauu
	-	153	272	185	206	uguuggaaaacgcauuuggguccucgucguaagacgggcucuagcaguguuuauucucgucagacgauggagaauaaacucugaugggaaugagagagggaggguaaagaaucuuucucc	J-3	auggagaauaaacucugauggg
	-	95	214	174	195	gucagacgauggagaauaaacucugaugggaaugagagagggaggguaaagaaucuuucuccuucuuggccuuaagauguuguuacaucuccuucugagaaagguuucugagagcgcaua	J-4	acucugaugggaaugagagagg
>FV3UTR25861-26040
	dir	p-mi_b	p-mi_e	mi_beg	mi_end	pre-miRNA		miRNA
	+	5	124	68	89	ucuuuucuguacgccguuuguaaauuuagcguagaggagaggaccgggcgccgccgucuuuaaagaugggugcccuacccuucaaaacacauccuagcacggcggauugacagaguuacc	K-1	agaugggugcccuacccuucaa	27.933	179
	-	51	170	95	116	uaaagauccauugucguguauuuuaugguagcguuagccauaaggugguaacucugucaauccgccgugcuaggauguguuuugaaggguagggcacccaucuuuaaagacggcggcgcc	K-2	ugucaauccgccgugcuaggau
	-	42	161	88	109	auugucguguauuuuaugguagcguuagccauaaggugguaacucugucaauccgccgugcuaggauguguuuugaaggguagggcacccaucuuuaaagacggcggcgcccgguccucu	K-3	ccgccgugcuaggauguguuuu
	-	38	157	95	116	ucguguauuuuaugguagcguuagccauaaggugguaacucugucaauccgccgugcuaggauguguuuugaaggguagggcacccaucuuuaaagacggcggcgcccgguccucuccuc	K-4	ugucaauccgccgugcuaggau
	-	16	135	77	98	agccauaaggugguaacucugucaauccgccgugcuaggauguguuuugaaggguagggcacccaucuuuaaagacggcggcgcccgguccucuccucuacgcuaaauuuacaaacggcg	K-5	ggauguguuuugaaggguaggg
>FV3UTR28861-29340
	dir	p-mi_b	p-mi_e	mi_beg	mi_end	pre-miRNA		miRNA
	+	11	130	85	106	gauggccaggguacgccgugggagccgagcagcaagaguaggacugauaugcccaggucaagacuuuuaccgagguggaaaagacuuggggagcacacaagacuguguuucugcccaugg	L-1	guggaaaagacuuggggagcac	16.7015	479
	+	20	139	57	78	gguacgccgugggagccgagcagcaagaguaggacugauaugcccaggucaagacuuuuaccgagguggaaaagacuuggggagcacacaagacuguguuucugcccaugggaauagccg	L-2	auaugcccaggucaagacuuuu
	+	54	173	114	135	cugauaugcccaggucaagacuuuuaccgagguggaaaagacuuggggagcacacaagacuguguuucugcccaugggaauagccgcuugcaacagucuaagacggugaaaggguaagua	L-3	uguguuucugcccaugggaaua
	+	74	193	144	165	cuuuuaccgagguggaaaagacuuggggagcacacaagacuguguuucugcccaugggaauagccgcuugcaacagucuaagacggugaaaggguaaguaaguuucuaacccucugagag	L-4	caacagucuaagacggugaaag
	-	233	352	301	322	uucccuuuauggaacggaaugcacauauagagaugguaauaucuuaagauaauaguaucgagaugguaauaucuuaagauauuuagucugaaagagaaugucuaaagauauuucuaucca	L-5	agaugguaauaucuuaagauaa
	-	213	332	236	257	gcacauauagagaugguaauaucuuaagauaauaguaucgagaugguaauaucuuaagauauuuagucugaaagagaaugucuaaagauauuucuauccaucucggauaauguuagcaua	L-6	gaaugucuaaagauauuucuau
	-	123	242	164	185	uuucuauccaucucggauaauguuagcauauacguguaguuucuaaucccucucagaggguuagaaacuuacuuacccuuucaccgucuuagacuguugcaagcggcuauucccaugggc	L-7	ggguuagaaacuuacuuacccu
	-	101	220	161	182	uuagcauauacguguaguuucuaaucccucucagaggguuagaaacuuacuuacccuuucaccgucuuagacuguugcaagcggcuauucccaugggcagaaacacagucuugugugcuc	L-8	uuagaaacuuacuuacccuuuc
>FV3UTR30421-30840
	dir	p-mi_b	p-mi_e	mi_beg	mi_end	pre-miRNA		miRNA
	+	28	147	85	106	aguuuagagacuguaagauaguuuagaccccuaaaauucuuuagacuguaaaaaaaucuuuagcuagcuaguuuccaacccuccgagguugaggguuggaaacugugugacauuuuuacu	M-1	cuuuagcuagcuaguuuccaac	7.1599	419
	+	232	351	304	325	uuacucugaaagagacuaucuugugauagacuaaagauuucuaucacaacauuuuaggcugaaagagaaugagauguaaucuuagucuaaagauucuaucacaacauuuuuaggucucua	M-2	gauguaaucuuagucuaaagau
	-	85	204	121	142	uaacgauaucuuaauauagaaaucuuuagacuagcauuaaaucucauucucuuucagaguaaaaaugucacacaguuuccaacccucaaccucggaggguuggaaacuagcuagcuaaag	M-3	aaaugucacacaguuuccaacc
>FV3UTR31861-32160
	dir	p-mi_b	p-mi_e	mi_beg	mi_end	pre-miRNA		miRNA
	+	0	119	54	75	aaagaggauggaucucaucacccccaugguccucaggcacgucucucugaacaaguaagguuucuuaaaccguuuccacuagaaguggaaacgguuuacggcgagaugguaucuugugau	N-1	guaagguuucuuaaaccguuuc	10.0334	299
	+	32	151	83	104	ucaggcacgucucucugaacaaguaagguuucuuaaaccguuuccacuagaaguggaaacgguuuacggcgagaugguaucuugugaucaugguuuuauuuguaaaagauuuuuuugcuc	N-2	aguggaaacgguuuacggcgag
	-	46	165	58	79	gcaaaucuaauacggagcaaaaaaaucuuuuacaaauaaaaccaugaucacaagauaccaucucgccguaaaccguuuccacuucuaguggaaacgguuuaagaaaccuuacuuguucag	N-3	aguggaaacgguuuaagaaacc
>FV3UTR33181-33780
	dir	p-mi_b	p-mi_e	mi_beg	mi_end	pre-miRNA		miRNA
	+	20	139	74	95	aaagcucuaucgagcagaagagaccauaagucuuuucccaucggucccagaggccgauuggaaagguuugagagaauaaagagcgucuauaaauguugguacaucuacuuauaucuucug	O-1	cgauuggaaagguuugagagaa	5.00835	599
	-	480	599	505	526	ccgucguacucggacacugucucgcaguuuacaucuuguagaaaauuggccaucuuuuuaagacacugaugguuuacaccgcaagacuggugucucguggaaaaagcaaugugugacgaa	O-2	uuacaccgcaagacuggugucu
	-	174	293	226	247	ccaacauuuauacuagauguaaucuuuacucuuucaggcgauauggagaguaaagauuguggaguaacauuuauacucucucaagauuaagacaguuuuuaggccuaaaaauguggguac	O-3	agaguaaagauuguggaguaac
>FV3UTR37141-37380
	dir	p-mi_b	p-mi_e	mi_beg	mi_end	pre-miRNA		miRNA
	+	66	185	137	158	caaguccucagagacgugagagaacgaaauaguacugcuggauagcagacgcuuuggugcccgccgguuccuccaaacucgaguacugguucucuucagacuauggcaugaugcacucug	P-1	uccaaacucgaguacugguucu	16.7364	239
	+	112	231	144	165	agacgcuuuggugcccgccgguuccuccaaacucgaguacugguucucuucagacuauggcaugaugcacucugugucugucuuucccaaagacgggacccugcuaaagucugucucugu	P-2	ucgaguacugguucucuucaga
	-	110	229	171	192	agagacagacuuuagcagggucccgucuuugggaaagacagacacagagugcaucaugccauagucugaagagaaccaguacucgaguuuggaggaaccggcgggcaccaaagcgucugc	P-3	acagacacagagugcaucaugc
	-	78	197	86	107	gaaagacagacacagagugcaucaugccauagucugaagagaaccaguacucgaguuuggaggaaccggcgggcaccaaagcgucugcuauccagcaguacuauuucguucucucacguc	P-4	uccagcaguacuauuucguucu
>FV3UTR37621-37860
	dir	p-mi_b	p-mi_e	mi_beg	mi_end	pre-miRNA		miRNA
	+	0	119	51	72	caguguuuaaacccggagcgcauacgacgcaucgagggauguaaaucuuccgagagggugcagacuauagauggugcuccacauuuuuuagacaauggacugucuuugucuugagaaagu	Q-1	gagagggugcagacuauagaug	4.1841	239
>FV3UTR40381-40860
	dir	p-mi_b	p-mi_e	mi_beg	mi_end	pre-miRNA		miRNA
	+	173	292	239	260	uccgccgcccucguggcccugucugcaguuguggcagucaugauggugucuaauaacucugagucauggaaacccauccuggugggagcagucgucgccgcuagcggcgccgccgccuac	R-1	uggaaacccauccuggugggag	27.1399	479
	+	187	306	245	266	ggcccugucugcaguuguggcagucaugauggugucuaauaacucugagucauggaaacccauccuggugggagcagucgucgccgcuagcggcgccgccgccuaccagucuugguggcc	R-2	cccauccuggugggagcagucg
	+	212	331	277	298	augauggugucuaauaacucugagucauggaaacccauccuggugggagcagucgucgccgcuagcggcgccgccgccuaccagucuugguggcccaaacagucuugagcgcgccguaaa	R-3	cggcgccgccgccuaccagucu
	+	231	350	276	297	cugagucauggaaacccauccuggugggagcagucgucgccgcuagcggcgccgccgccuaccagucuugguggcccaaacagucuugagcgcgccguaaaacagcguauguaguuuuag	R-4	gcggcgccgccgccuaccaguc
	+	253	372	300	321	ggugggagcagucgucgccgcuagcggcgccgccgccuaccagucuugguggcccaaacagucuugagcgcgccguaaaacagcguauguaguuuuagcguaacauagccucgugacgag	R-5	gguggcccaaacagucuugagc
	+	257	376	259	280	ggagcagucgucgccgcuagcggcgccgccgccuaccagucuugguggcccaaacagucuugagcgcgccguaaaacagcguauguaguuuuagcguaacauagccucgugacgaggcua	R-6	agcagucgucgccgcuagcggc
	+	262	381	267	288	agucgucgccgcuagcggcgccgccgccuaccagucuugguggcccaaacagucuugagcgcgccguaaaacagcguauguaguuuuagcguaacauagccucgugacgaggcuauguua	R-7	ucgccgcuagcggcgccgccgc
	+	280	399	341	362	cgccgccgccuaccagucuugguggcccaaacagucuugagcgcgccguaaaacagcguauguaguuuuagcguaacauagccucgugacgaggcuauguuaccaaacauugugugagac	R-8	guaguuuuagcguaacauagcc
	-	295	414	342	363	ugagggucugaaagggucucacacaauguuugguaacauagccucgucacgaggcuauguuacgcuaaaacuacauacgcuguuuuacggcgcgcucaagacuguuugggccaccaagac	R-9	aggcuauguuacgcuaaaacua
	-	269	388	313	334	uguuugguaacauagccucgucacgaggcuauguuacgcuaaaacuacauacgcuguuuuacggcgcgcucaagacuguuugggccaccaagacugguaggcggcggcgccgcuagcggc	R-10	uguuuuacggcgcgcucaagac
	-	187	306	248	269	ggccaccaagacugguaggcggcggcgccgcuagcggcgacgacugcucccaccaggauggguuuccaugacucagaguuauuagacaccaucaugacugccacaacugcagacagggcc	R-11	cgacgacugcucccaccaggau
	-	174	293	209	230	gguaggcggcggcgccgcuagcggcgacgacugcucccaccaggauggguuuccaugacucagaguuauuagacaccaucaugacugccacaacugcagacagggccacgagggcggcgg	R-12	aguuauuagacaccaucaugac
	-	45	164	81	102	ugaggauagucucuuuauccaacuguauuccagacaucuuagguuuuuaaucccuauaagggauuaaaaauuuuuaugcaucuuuuuugggagaaauauuuuacaucgggguuuuucuuc	R-13	auuaaaaauuuuuaugcaucuu
>FV3UTR42301-42780
	dir	p-mi_b	p-mi_e	mi_beg	mi_end	pre-miRNA		miRNA
	+	96	215	183	204	guguaaucgguaacaaaagaauagugagauguuguaguaaaaccuuuaggucuggauauuaucucugaaagaacgucuuaggauaaaaucuuaggauauucuuucagaagauuucuagga	S-1	aucuuaggauauucuuucagaa	6.26305	479
	+	109	228	153	174	caaaagaauagugagauguuguaguaaaaccuuuaggucuggauauuaucucugaaagaacgucuuaggauaaaaucuuaggauauucuuucagaagauuucuaggauaagaaggaaaug	S-2	auuaucucugaaagaacgucuu
	+	125	244	186	207	uguuguaguaaaaccuuuaggucuggauauuaucucugaaagaacgucuuaggauaaaaucuuaggauauucuuucagaagauuucuaggauaagaaggaaauguaccaucuuaauauua	S-3	uuaggauauucuuucagaagau
>FV3UTR46261-46740
	dir	p-mi_b	p-mi_e	mi_beg	mi_end	pre-miRNA		miRNA
	+	129	248	162	183	caugggcaauguauaugcucuuuacucucgaggugagaguaaagacuauugugugugagaugcaacgacauuuacagacucucucuauagcuuuucagacuaaaaauguguuacaauauu	T-1	ugagaguaaagacuauugugug	10.4384	479
	-	359	478	417	438	acaugccaacgggcacuucuaaagcuuuugcguuuaccacgacucucauuguaauuuuucucacgcucuuugggaaaaauuagcguggcuggaagagaacuguuugagcgaguguaaaug	T-2	gacucucauuguaauuuuucuc
	-	351	470	374	395	acgggcacuucuaaagcuuuugcguuuaccacgacucucauuguaauuuuucucacgcucuuugggaaaaauuagcguggcuggaagagaacuguuugagcgaguguaaauguuagcaca	T-3	cguggcuggaagagaacuguuu
	-	119	238	164	185	cacauuuuuagucugaaaagcuauagagagagucuguaaaugucguugcaucucacacacaauagucuuuacucucaccucgagaguaaagagcauauacauugcccaugaguauagaua	T-4	cacacacaauagucuuuacucu
	-	82	201	136	157	aaaugucguugcaucucacacacaauagucuuuacucucaccucgagaguaaagagcauauacauugcccaugaguauagauacaaguuauaucguaucaagguauaucagcgugaggug	T-5	gagaguaaagagcauauacauu
>FV3UTR50161-50700
	dir	p-mi_b	p-mi_e	mi_beg	mi_end	pre-miRNA		miRNA
	+	56	175	103	124	uucugaugugagacauuaaaacuuuguaggagacauuaucgcuagcgauaaugucucuguguggacuuguucugaaacuuucugagagauuagacaacauuuauagaaugucuugagaua	U-1	auaaugucucuguguggacuug	9.27644	539
	-	412	531	482	503	cucagauaaauuuacagacagcaaauaauuggauacuacuaaauuucuguccccauuaggggauagaaauuuaugugacacuguauagaguuugagagaauacagaguuuguauuauauc	U-2	uuggauacuacuaaauuucugu
	-	402	521	452	473	uuuacagacagcaaauaauuggauacuacuaaauuucuguccccauuaggggauagaaauuuaugugacacuguauagaguuugagagaauacagaguuuguauuauaucagaagaagau	U-3	ggggauagaaauuuaugugaca
	-	258	377	309	330	auaucuuaagauaucuuugguauagcuacgcuaguaaguauaaauguuggagucuguguucuuucagaagauauucuuucagaagaucuaggacaagaaggagguguaagauaucuuaag	U-4	uggagucuguguucuuucagaa
	-	51	170	74	95	caagacauucuauaaauguugucuaaucucucagaaaguuucagaacaaguccacacagagacauuaucgcuagcgauaaugucuccuacaaaguuuuaaugucucacaucagaagagac	U-5	gauaaugucuccuacaaaguuu
>FV3UTR51661-51960
	dir	p-mi_b	p-mi_e	mi_beg	mi_end	pre-miRNA		miRNA
	+	0	119	49	70	acagucacaaccuugacugucacguuggagggccuccgacgguccucgaugagaaacgcaaccucgcacaguuguucgaaagcugagguugagcucuccgugcauccugcacaccacucc	V-1	ugagaaacgcaaccucgcacag	20.0669	299
	+	29	148	53	74	gggccuccgacgguccucgaugagaaacgcaaccucgcacaguuguucgaaagcugagguugagcucuccgugcauccugcacaccacuccggggaguguaacggucacaaagaagguca	V-2	aaacgcaaccucgcacaguugu
	+	89	208	146	167	ugagcucuccgugcauccugcacaccacuccggggaguguaacggucacaaagaaggucauugugauagcuuuuuuuccucgguugguuucucagagagauacuugugagaucaagacaa	V-3	ucauugugauagcuuuuuuucc
	-	93	212	155	176	acccuugucuugaucucacaaguaucucucugagaaaccaaccgaggaaaaaaagcuaucacaaugaccuucuuugugaccguuacacuccccggaguggugugcaggaugcacggagag	V-4	accaaccgaggaaaaaaagcua
	-	58	177	89	110	aaccaaccgaggaaaaaaagcuaucacaaugaccuucuuugugaccguuacacuccccggaguggugugcaggaugcacggagagcucaaccucagcuuucgaacaacugugcgagguug	V-5	ugcaggaugcacggagagcuca
	-	36	155	55	76	aucacaaugaccuucuuugugaccguuacacuccccggaguggugugcaggaugcacggagagcucaaccucagcuuucgaacaacugugcgagguugcguuucucaucgaggaccgucg	V-6	gaacaacugugcgagguugcgu
>FV3UTR52321-52740
	dir	p-mi_b	p-mi_e	mi_beg	mi_end	pre-miRNA		miRNA
	+	1	120	52	73	cucuguucuguacucgacaucguccauguuuuguaauucuugugauagaauugcagaacggguguuggucuguugggaguuuacuugguggccaugaaacagacuugcugucuccuuuuu	W-1	ugcagaacggguguuggucugu	4.77327	419
	+	56	175	85	106	gaacggguguuggucuguugggaguuuacuugguggccaugaaacagacuugcugucuccuuuuugcuggggacuuaccgcuucacaggggacuuacgcuucacaggggacuuacgcuuc	W-2	uugguggccaugaaacagacuu
>FV3UTR52921-53100
	dir	p-mi_b	p-mi_e	mi_beg	mi_end	pre-miRNA		miRNA
	+	44	163	121	142	acauuucgggucuguaaauuuuuaauacacagugagauuuuuuuaccaaaagaaaauguugcgagucuccagcaaagagacuugcaaccuuaaauuccgaaaggcuguccaaaagacuug	X-1	agacuugcaaccuuaaauuccg	11.1732	179
	-	60	179	123	144	accuuuagggaccguacaagucuuuuggacagccuuucggaauuuaagguugcaagucucuuugcuggagacucgcaacauuuucuuuugguaaaaaaaucucacuguguauuaaaaauu	X-2	uucggaauuuaagguugcaagu
>FV3UTR57181-57480
	dir	p-mi_b	p-mi_e	mi_beg	mi_end	pre-miRNA		miRNA
	+	26	145	78	99	cuagcgaugaaaucuuagcuaucuuuuguaccaaaauuuuacgaggucccacgggccucgugaaauuacacgcgacguguaaagaucucggagacguuaucucugaaagacuuucaggac	Y-1	gggccucgugaaauuacacgcg	10.0334	299
	+	69	188	103	124	aggucccacgggccucgugaaauuacacgcgacguguaaagaucucggagacguuaucucugaaagacuuucaggacaagagugagaucuuuagaagcguaaauucucggacuauaccau	Y-2	uguaaagaucucggagacguua
	-	91	210	103	124	gucucggccaauguuauaaacgaugguauaguccgagaauuuacgcuucuaaagaucucacucuuguccugaaagucuuucagagauaacgucuccgagaucuuuacacgucgcguguaa	Y-3	uaacgucuccgagaucuuuaca
>FV3UTR58501-58920
	dir	p-mi_b	p-mi_e	mi_beg	mi_end	pre-miRNA		miRNA
	+	78	197	115	136	caccguaaaaguggcaccgacaucucaaacguguuugggauguuucagacaagauuguccuaaaacucuaucgugagagaguaaaaccuuuaggauaagacuucuaucuuguccuaaaac	Z-1	ggauguuucagacaagauuguc	16.7064	419
	+	108	227	147	168	guguuugggauguuucagacaagauuguccuaaaacucuaucgugagagaguaaaaccuuuaggauaagacuucuaucuuguccuaaaacucuuucagagagagaagauugagaguaaaa	Z-2	aucgugagagaguaaaaccuuu
	+	143	262	173	194	cucuaucgugagagaguaaaaccuuuaggauaagacuucuaucuuguccuaaaacucuuucagagagagaagauugagaguaaaacucuuuaggauaagacuagaucuuauccuuaaauu	Z-3	uaagacuucuaucuuguccuaa
	+	189	308	257	278	uccuaaaacucuuucagagagagaagauugagaguaaaacucuuuaggauaagacuagaucuuauccuuaaauucuuuuagccaagauauacucucugagaaacuauaucuugugauacu	Z-4	uaaauucuuuuagccaagauau
	-	201	320	248	269	uauaucugagauaguaucacaagauauaguuucucagagaguauaucuuggcuaaaagaauuuaaggauaagaucuagucuuauccuaaagaguuuuacucucaaucuucucucucugaa	Z-5	cuaaaagaauuuaaggauaaga
	-	162	281	225	246	aguauaucuuggcuaaaagaauuuaaggauaagaucuagucuuauccuaaagaguuuuacucucaaucuucucucucugaaagaguuuuaggacaagauagaagucuuauccuaaagguu	Z-6	cuagucuuauccuaaagaguuu
	-	134	253	148	169	auaagaucuagucuuauccuaaagaguuuuacucucaaucuucucucucugaaagaguuuuaggacaagauagaagucuuauccuaaagguuuuacucucucacgauagaguuuuaggac	Z-7	uaaagguuuuacucucucacga
>FV3UTR60421-60680
	dir	p-mi_b	p-mi_e	mi_beg	mi_end	pre-miRNA		miRNA
	+	98	217	160	181	uauuacuaucguaagauaucuucgcucagaaaguuucaggacaagaguuagauguaacaacgucuugagauacuauuaucuuaagauacuauuaucuuaagauacuauuaucuuaagaua	AA-1	ucuugagauacuauuaucuuaa	19.305	259
	+	109	228	195	216	uaagauaucuucgcucagaaaguuucaggacaagaguuagauguaacaacgucuugagauacuauuaucuuaagauacuauuaucuuaagauacuauuaucuuaagauacuauuaucuua	AA-2	uaagauacuauuaucuuaagau
	+	115	234	211	232	aucuucgcucagaaaguuucaggacaagaguuagauguaacaacgucuugagauacuauuaucuuaagauacuauuaucuuaagauacuauuaucuuaagauacuauuaucuuaagauac	AA-3	uaagauacuauuaucuuaagau
	-	127	246	213	234	gagugugagaaaguaucuuaagauaauaguaucuuaagauaauaguaucuuaagauaauaguaucuuaagauaauaguaucucaagacguuguuacaucuaacucuuguccugaaacuuu	AA-4	guaucuuaagauaauaguaucu
	-	105	224	194	215	auaauaguaucuuaagauaauaguaucuuaagauaauaguaucuuaagauaauaguaucucaagacguuguuacaucuaacucuuguccugaaacuuucugagcgaagauaucuuacgau	AA-5	ucuuaagauaauaguaucuuaa
>FV3UTR64321-64740
	dir	p-mi_b	p-mi_e	mi_beg	mi_end	pre-miRNA		miRNA
	+	0	119	57	78	cgggccccaucgcaaagaggugcaggcuuauccuaaagagccuguagagcguuuuagaaguuguacagaauccaauccaccuuugguguggauuggauuccuacugaggacugcaaugug	AB-1	aaguuguacagaauccaaucca	11.9332	419
	+	243	362	298	319	cagcuuacuccacauuuuuacucuccuaaaccauuaucgugagauauuggggcagguuggcccgacgggcagggcuggacuggugggaccggccggacagguugggcugacgggcccgcg	AB-2	guuggcccgacgggcagggcug
	+	295	414	335	356	cagguuggcccgacgggcagggcuggacuggugggaccggccggacagguugggcugacgggcccgcgcugagaaaauggagauacgggacacgacgguaggacuggaucggccggucca	AB-3	ccggacagguugggcugacggg
	-	299	418	377	398	cgacuggaccggccgauccaguccuaccgucgugucccguaucuccauuuucucagcgcgggcccgucagcccaaccuguccggccggucccaccaguccagcccugcccgucgggccaa	AB-4	guccuaccgucgugucccguau
	-	143	262	230	251	uaaaaauguggaguaagcugucuuaagauguauuaucucucagaaaguaucucacgauaaugguuuaggagaguaaaaauguggaacaacaucuuaauauaucuuaagauauuaucucuc	AB-5	aguaagcugucuuaagauguau
>FV3UTR65401-66000
	dir	p-mi_b	p-mi_e	mi_beg	mi_end	pre-miRNA		miRNA
	+	1	120	53	74	gugagauggaauacgcgauguauggaucgacgaguauugggacaaacuggugauauauucuuucagaagauauucucugggagaguaucuuucagaagauuauaucucagaaaguuuuag	AC-1	auauauucuuucagaagauauu	5.00835	599
	+	35	154	51	72	uauugggacaaacuggugauauauucuuucagaagauauucucugggagaguaucuuucagaagauuauaucucagaaaguuuuaggacaagaaugagauguaccaauguuuauagacua	AC-2	ugauauauucuuucagaagaua
	+	111	230	143	164	aaaguuuuaggacaagaaugagauguaccaauguuuauagacuauuaucuuaagauauaucuuacgauaguaaucuuaagauaauguacgcuuucagacuuauucuuucagaagauuuua	AC-3	guuuauagacuauuaucuuaag
>FV3UTR66961-67200
	dir	p-mi_b	p-mi_e	mi_beg	mi_end	pre-miRNA		miRNA
	+	7	126	33	54	uuguugacaagguacgcguaucugcucauucucuuuugcgcgggcauuguuauaucucucugugucgagaaacugggguuaaagcacacugugugcgcgcgacagagcguuaaucggucu	AD-1	cauucucuuuugcgcgggcauu	16.7364	239
	+	55	174	116	137	guuauaucucucugugucgagaaacugggguuaaagcacacugugugcgcgcgacagagcguuaaucggucucauuuaucucugaaaagacucagagauaaauguuuuagucggcguguu	AD-2	uuaaucggucucauuuaucucu
	-	91	210	148	169	cgucuuuuaacgaugcuugugccuaaaauuguccgaaacacgccgacuaaaacauuuaucucugagucuuuucagagauaaaugagaccgauuaacgcucugucgcgcgcacacagugug	AD-3	gccgacuaaaacauuuaucucu
	-	70	189	119	140	ccuaaaauuguccgaaacacgccgacuaaaacauuuaucucugagucuuuucagagauaaaugagaccgauuaacgcucugucgcgcgcacacagugugcuuuaaccccaguuucucgac	AD-4	uucagagauaaaugagaccgau
>FV3UTR70381-70860
	dir	p-mi_b	p-mi_e	mi_beg	mi_end	pre-miRNA		miRNA
	+	101	220	154	175	gaaagauuauagcaauauuaucuugagagaguaaagauuuuauaaauguucuuacgcuccacaucuuggggguaaugguccgcuacauagcggccaucaggaacagacgcuuuuaggaug	AE-1	acgcuccacaucuuggggguaa	4.17537	479
	+	103	222	198	219	aagauuauagcaauauuaucuugagagaguaaagauuuuauaaauguucuuacgcuccacaucuuggggguaaugguccgcuacauagcggccaucaggaacagacgcuuuuaggaugug	AE-2	caggaacagacgcuuuuaggau
>FV3UTR74461-74940
	dir	p-mi_b	p-mi_e	mi_beg	mi_end	pre-miRNA		miRNA
	+	70	189	133	154	acgaggagcuggccaugaugccccucggggcauuugcgucgaggcucacucagaugaaggccaucagggacgcucuccugucggacuuuagguccacgggagacuuggugacaguguccg	AF-1	ucagggacgcucuccugucgga	35.4906	479
	+	153	272	177	198	gacuuuagguccacgggagacuuggugacaguguccgacaaguaccugaggaugguggcaauccucauccugaacaacagggacucucuacccaacccguacgccgcuuacaaccugcuu	AF-2	gugacaguguccgacaaguacc
	-	344	463	425	446	cuuuacguacugcagagaguuuccgugcauguuucuaguguaggugaccgaacacagaggugugcagggguacgggacggcaucaaaguaaaacgauggccguaaagaccuuccaucguu	AF-3	aguuuccgugcauguuucuagu
	-	304	423	377	398	uaggugaccgaacacagaggugugcagggguacgggacggcaucaaaguaaaacgauggccguaaagaccuuccaucguuuuaaaacauucuauauucugagggguuuaagccuguucgg	AF-4	agggguacgggacggcaucaaa
	-	287	406	334	355	aggugugcagggguacgggacggcaucaaaguaaaacgauggccguaaagaccuuccaucguuuuaaaacauucuauauucugagggguuuaagccuguucgggguucaccaggccccuc	AF-5	ccuuccaucguuuuaaaacauu
	-	262	381	319	340	ucaaaguaaaacgauggccguaaagaccuuccaucguuuuaaaacauucuauauucugagggguuuaagccuguucgggguucaccaggccccucuuggaggcguacugaagcagguugu	AF-6	aaacauucuauauucugagggg
	-	243	362	277	298	guaaagaccuuccaucguuuuaaaacauucuauauucugagggguuuaagccuguucgggguucaccaggccccucuuggaggcguacugaagcagguuguaagcggcguacggguuggg	AF-7	accaggccccucuuggaggcgu
	-	232	351	283	304	ccaucguuuuaaaacauucuauauucugagggguuuaagccuguucgggguucaccaggccccucuuggaggcguacugaagcagguuguaagcggcguacggguuggguagagaguccc	AF-8	ggguucaccaggccccucuugg
	-	217	336	237	258	auucuauauucugagggguuuaagccuguucgggguucaccaggccccucuuggaggcguacugaagcagguuguaagcggcguacggguuggguagagagucccuguuguucaggauga	AF-9	cggcguacggguuggguagaga
	-	196	315	264	285	aagccuguucgggguucaccaggccccucuuggaggcguacugaagcagguuguaagcggcguacggguuggguagagagucccuguuguucaggaugaggauugccaccauccucaggu	AF-10	uggaggcguacugaagcagguu
	-	168	287	195	216	cuuggaggcguacugaagcagguuguaagcggcguacggguuggguagagagucccuguuguucaggaugaggauugccaccauccucagguacuugucggacacugucaccaagucucc	AF-11	ggauugccaccauccucaggua
	-	163	282	184	205	aggcguacugaagcagguuguaagcggcguacggguuggguagagagucccuguuguucaggaugaggauugccaccauccucagguacuugucggacacugucaccaagucucccgugg	AF-12	auccucagguacuugucggaca
	-	138	257	177	198	ggcguacggguuggguagagagucccuguuguucaggaugaggauugccaccauccucagguacuugucggacacugucaccaagucucccguggaccuaaaguccgacaggagagcguc	AF-13	gguacuugucggacacugucac
	-	125	244	174	195	gguagagagucccuguuguucaggaugaggauugccaccauccucagguacuugucggacacugucaccaagucucccguggaccuaaaguccgacaggagagcgucccugauggccuuc	AF-14	acuugucggacacugucaccaa
	-	46	165	114	135	uggaccuaaaguccgacaggagagcgucccugauggccuucaucugagugagccucgacgcaaaugccccgaggggcaucauggccagcuccucgucgcuguaagacuccauguccaggg	AF-15	ugauggccuucaucugagugag
	-	30	149	47	68	caggagagcgucccugauggccuucaucugagugagccucgacgcaaaugccccgaggggcaucauggccagcuccucgucgcuguaagacuccauguccaggggcaugacuaccgaggg	AF-16	gcuguaagacuccauguccagg
	-	26	145	55	76	agagcgucccugauggccuucaucugagugagccucgacgcaaaugccccgaggggcaucauggccagcuccucgucgcuguaagacuccauguccaggggcaugacuaccgagggugcc	AF-17	uccucgucgcuguaagacucca
>FV3UTR75361-75541
	dir	p-mi_b	p-mi_e	mi_beg	mi_end	pre-miRNA		miRNA
	+	0	119	18	39	cuggagaucucaaggagaguuuugucugaggcagaauagucugaggcagaauagucugaggcagaauagucugaggcagaauagucugaggcacugccaauaucguaugaaaauacagau	AG-1	guuuugucugaggcagaauagu	11.1732	179
	-	60	179	116	137	aaaguuuugcauggcuuauuguguaaagcugggugcuuugguagugaacaguuuuacacaaucuguauuuucauacgauauuggcagugccucagacuauucugccucagacuauucugc	AG-2	agugaacaguuuuacacaaucu
>FV3UTR75781-76260
	dir	p-mi_b	p-mi_e	mi_beg	mi_end	pre-miRNA		miRNA
	+	19	138	86	107	gaauaucucagguuuagauagagauuagggacuuguagauagauaaaauaccaaaaggauaaaaacccuuuugguguuugcaauaguguuuuaaccaucugugucuacauuuuuacccuc	AH-1	cuuuugguguuugcaauagugu	8.35073	479
	+	313	432	399	420	uguugcgccacaucuuuacucuccauaucuucugaaagaguaagaaagucuaguacgguuucucagucucgagaggacaagagcccucuugagacugauucuaaauacauuccaguuaga	AH-2	ucuugagacugauucuaaauac
	-	335	454	369	390	ggaccucagggagccgcaaucuucuaacuggaauguauuuagaaucagucucaagagggcucuuguccucucgagacugagaaaccguacuagacuuucuuacucuuucagaagauaugg	AH-3	guccucucgagacugagaaacc
	-	44	163	84	105	auacucuaucacaagauaaucucuagaggguaaaaauguagacacagaugguuaaaacacuauugcaaacaccaaaaggguuuuuauccuuuugguauuuuaucuaucuacaagucccua	AH-4	acuauugcaaacaccaaaaggg
>FV3UTR78121-78420
	dir	p-mi_b	p-mi_e	mi_beg	mi_end	pre-miRNA		miRNA
	+	73	192	97	118	cuagugucccagagauguauuuaccaagaguaaaaaaaaguagaguaacaucuuaagauaguaguaucuuaagauucuguacacucucucaagacuuucucacagaaacuuuugggauaa	AI-1	caagaguaaaaaaaaguagagu	13.3779	299
	+	135	254	177	198	aguaucuuaagauucuguacacucucucaagacuuucucacagaaacuuuugggauaagagugagauguaacgacauuuauauaaggaggauaucuuaagcuauuacuaucuuaagauuc	AI-2	gaaacuuuugggauaagaguga
	-	78	197	111	132	cacucuuaucccaaaaguuucugugagaaagucuugagagaguguacagaaucuuaagauacuacuaucuuaagauguuacucuacuuuuuuuuacucuugguaaauacaucucugggac	AI-3	uaucuuaagauguuacucuacu
	-	61	180	102	123	uuucugugagaaagucuugagagaguguacagaaucuuaagauacuacuaucuuaagauguuacucuacuuuuuuuuacucuugguaaauacaucucugggacacuagacucguuugaaa	AI-4	auguuacucuacuuuuuuuuac
>FV3UTR78661-78900
	dir	p-mi_b	p-mi_e	mi_beg	mi_end	pre-miRNA		miRNA
	+	0	119	56	77	gagccgcgaacgaguagggcccguaggcggagaccauugccaugguuaaaaccgugaucgcuugcaugcuucuuuguuugugaugugaccagaaauguagcccguucacugagcaucgcc	AJ-1	aucgcuugcaugcuucuuuguu	4.1841	239
>FV3UTR80521-81000
	dir	p-mi_b	p-mi_e	mi_beg	mi_end	pre-miRNA		miRNA
	+	1	120	69	90	cgggauggccggacguucuuagcgacaucugaggcucagacuuaaucucucagacggugcugucugaaagauuauuaccucugagaggauaucgacaguuauagaguaucucugaaagau	AK-1	agauuauuaccucugagaggau	10.4384	479
	+	27	146	34	55	aucugaggcucagacuuaaucucucagacggugcugucugaaagauuauuaccucugagaggauaucgacaguuauagaguaucucugaaagauuauagcuggaagagauuuaaggaucg	AK-2	gcucagacuuaaucucucagac
	+	126	245	191	212	cuggaagagauuuaaggaucgcaacauuuagaggcucucucugaaagagguuuaaggagaguaaaaauauggauaguaaucuuaagauagauauuaucuuaggauauagucuuuacucuc	AK-3	aauauggauaguaaucuuaaga
	+	131	250	190	211	agagauuuaaggaucgcaacauuuagaggcucucucugaaagagguuuaaggagaguaaaaauauggauaguaaucuuaagauagauauuaucuuaggauauagucuuuacucucucuca	AK-4	aaauauggauaguaaucuuaag
	-	162	281	234	255	aucuuaucuugagauaauauuucagagagaaugagagagaguaaagacuauauccuaagauaauaucuaucuuaagauuacuauccauauuuuuacucuccuuaaaccucuuucagagag	AK-5	gagaaugagagagaguaaagac
>FV3UTR81961-82141
	dir	p-mi_b	p-mi_e	mi_beg	mi_end	pre-miRNA		miRNA
	-	19	138	83	104	aaacucuuagagauaaucucucagaguuuucagaugagacauugcaguuuaaaauuugaggggguagguuaccacuuuacgcaagauuuuggaaaugcuuaucucagugucugagcgaga	AL-1	ugagacauugcaguuuaaaauu	5.55556	180
>FV3UTR84121-84780
	dir	p-mi_b	p-mi_e	mi_beg	mi_end	pre-miRNA		miRNA
	+	54	173	137	158	cugaaagauuucgcuaaaagaguugugaggucgcgaugcugacgucuuaaaaauccaugucauuucauuucccaugcggacccugggaaaggaaagguuccggacguaaagauuuuuagg	AM-1	ugggaaaggaaagguuccggac	9.1047	659
	+	68	187	92	113	uaaaagaguugugaggucgcgaugcugacgucuuaaaaauccaugucauuucauuucccaugcggacccugggaaaggaaagguuccggacguaaagauuuuuaggacaagagugaugug	AM-2	cugacgucuuaaaaauccaugu
	+	327	446	349	370	auuuauagaaucuauaaauguggauaucguaagaucucuuucagaagauauucucucucaagauuuuaucucacaaaguuucaggacaagaaggagauguaccaacauuuauagaaucuu	AM-3	gauaucguaagaucucuuucag
	-	540	659	583	604	uacaagugggggauagaaauguaagacgagaauuuaucucaggucauugucggccugagguaaauaaauguagacuuucugagagaauggauaucuuacacauccuucuuguccugaaac	AM-4	ugagguaaauaaauguagacuu
	-	173	292	242	263	cgcgagacacuuugggagagauaucuuacgauaguaauagucuugagagagaauaucuucugaaagagauuauaucugaaagagauuacgucuuaagauaucuuacacaucacucuuguc	AM-5	gauaguaauagucuugagagag
	-	96	215	149	170	gaaagagauuacgucuuaagauaucuuacacaucacucuuguccuaaaaaucuuuacguccggaaccuuuccuuucccaggguccgcaugggaaaugaaaugacauggauuuuuaagacg	AM-6	aaaaaucuuuacguccggaacc
>FV3UTR85381-85560									0	179
	N/A
>FV3UTR87241-87900
	dir	p-mi_b	p-mi_e	mi_beg	mi_end	pre-miRNA		miRNA
	+	5	124	48	69	gugaggaugcuguaugacgauagagacucuuuugacccucugggugaaaggagucuacagagauguaaacuuuugcacaucucgucacgagagaauauagucuagcucuacacuagcaag	AN-1	gugaaaggagucuacagagaug	6.0698	659
	+	515	634	580	601	uauuagucuugagauguaacauauccuagaaaguaucuagaggucuauaaauguugguacaccucauucucacguaaaccuuuuccccuccaaggggaaaagguuuaaaacucuaucuag	AN-2	auucucacguaaaccuuuuccc
	-	534	653	582	603	ccguucaugccaagggagucuagauagaguuuuaaaccuuuuccccuuggaggggaaaagguuuacgugagaaugagguguaccaacauuuauagaccucuagauacuuucuaggauaug	AN-3	aggggaaaagguuuacgugaga
	-	414	533	496	517	uuacaucucaagacuaauauugcaagauaguaguaaucuuaagauauauagcucuuucagaaucuacuaucuuaagauauauucuuucagaagacuucaugacgagaaaggagguguaac	AN-4	auauugcaagauaguaguaauc
>FV3UTR89881-90420
	dir	p-mi_b	p-mi_e	mi_beg	mi_end	pre-miRNA		miRNA
	+	11	130	84	105	uuaagagaauguuugucgugaaggguguauagauuaggacauuugcguuuauuccacgagggucagagacccucucggaauauaaagagucugaaauguauuguugcuagagauuaggac	AO-1	cucggaauauaaagagucugaa	3.71058	539
	-	22	141	79	100	gacuauaucuuguccuaaucucuagcaacaauacauuucagacucuuuauauuccgagagggucucugacccucguggaauaaacgcaaauguccuaaucuauacacccuucacgacaaa	AO-2	acucuuuauauuccgagagggu
>FV3UTR90961-91440
	dir	p-mi_b	p-mi_e	mi_beg	mi_end	pre-miRNA		miRNA
	+	45	164	109	130	gaccugugcugagcucguaacgacugucaccaaauaucucuuguaaauguucuuucacaagaaucuugugaaagaauauaucuuacuauaguaauguaucuuacgauaguaaugucuucu	AP-1	cuugugaaagaauauaucuuac	12.5261	479
	+	94	213	177	198	uucuuucacaagaaucuugugaaagaauauaucuuacuauaguaauguaucuuacgauaguaaugucuucugaaagaagauaucuuacuauaguaaugucuuaagauaguaguauaucuu	AP-2	cuuacuauaguaaugucuuaag
	+	322	441	346	367	cucauauaaucuuuauauccacagucuuuggcgcucgagugcaauacgcuuuucuccgcacaauguuugguccgcugcgcggggguguaaaaaauacgcaaacacaaugcugugggaagc	AP-3	ucuuuggcgcucgagugcaaua
	-	340	459	357	378	acugguuuaucuguuacggcuucccacagcauuguguuugcguauuuuuuacacccccgcgcagcggaccaaacauugugcggagaaaagcguauugcacucgagcgccaaagacugugg	AP-4	ggagaaaagcguauugcacucg
	-	252	371	286	307	agcguauugcacucgagcgccaaagacuguggauauaaagauuauaugagaguaucuaagauuuucuuucagaagauauauucuaucacaauauauagucuuugguuaaaauguggaguu	AP-5	ucuuucagaagauauauucuau
	-	35	154	111	132	acuaucguaagauacauuacuauaguaagauauauucuuucacaagauucuugugaaagaacauuuacaagagauauuuggugacagucguuacgagcucagcacagguccaacagcucc	AP-6	uaguaagauauauucuuucaca
>FV3UTR92761-93180
	dir	p-mi_b	p-mi_e	mi_beg	mi_end	pre-miRNA		miRNA
	+	20	139	31	52	ugcgguaaauaacgucgcgucuuguguugucuauucucgccuaaaaagagaauagagaauauagcgacagauguagaaaugccgugugacaucuucugaaagaauacaucuuaagacguu	AQ-1	acgucgcgucuuguguugucua	14.3198	419
	+	118	237	159	180	aaagaauacaucuuaagacguuguuacaucuccuucuuguccuaaaacucuuucagagauaagaucucuuacgauaguaguaaucuucugaaagagaauaaaguauuaacuuaagauguc	AQ-2	cuaaaacucuuucagagauaag
	-	286	405	309	330	guuuuguugcaaaagaucuuugcgauccuaaagggauccgucuuaaaguauuuggcgucucuagacuauucagaggugagccguagaugcuagacguguccuagaauauaucuuaagauu	AQ-3	gugagccguagaugcuagacgu
	-	211	330	275	296	gugagccguagaugcuagacguguccuagaauauaucuuaagauuacuaucucgcgacuucuuucggaaacuuuccggacaauaaggagaugugacaucuuaaguuaauacuuuauucuc	AQ-4	aucuuaagauuacuaucucgcg
	-	138	257	200	221	uccggacaauaaggagaugugacaucuuaaguuaauacuuuauucucuuucagaagauuacuacuaucguaagagaucuuaucucugaaagaguuuuaggacaagaaggagauguaacaa	AQ-5	acuuuauucucuuucagaagau
	-	131	250	199	220	aauaaggagaugugacaucuuaaguuaauacuuuauucucuuucagaagauuacuacuaucguaagagaucuuaucucugaaagaguuuuaggacaagaaggagauguaacaacgucuua	AQ-6	cuuuauucucuuucagaagauu
>FV3UTR93361-93720
	dir	p-mi_b	p-mi_e	mi_beg	mi_end	pre-miRNA		miRNA
	+	3	122	56	77	aaauaucuugugagauagaaaggguuuaccagcaucuuuggugcaaacauucuuguggugaaacagcugcaaucuagcuagaccuuuucuuucagaagaagacgcucucaagauuagucu	AR-1	uguggugaaacagcugcaaucu	8.35655	359
	+	221	340	310	331	aucacgagaguaacauuaagauguuacaaucuuaaguuucuuuauacuuucagaagauuuauucccucacagucucuagacuagucuuugcuagucuagagaccugucuaaaagucuuua	AR-2	gcuagucuagagaccugucuaa
	-	238	357	281	302	uagacguagagaguuuguaaagacuuuuagacaggucucuagacuagcaaagacuagucuagagacugugagggaauaaaucuucugaaaguauaaagaaacuuaagauuguaacaucuu	AR-3	agucuagagacugugagggaau
>FV3UTR100021-100440
	dir	p-mi_b	p-mi_e	mi_beg	mi_end	pre-miRNA		miRNA
	-	7	126	62	83	caucagacagucucgaugcaauguagauacuguguuaaaacacaguguuuacauuuuauacucaccucauacucaccucauacucaccucaguguccuccuuaggcucugaccacaaaca	AS-1	aguguuuacauuuuauacucac	2.38663	419
>FV3UTR102721-103560
	dir	p-mi_b	p-mi_e	mi_beg	mi_end	pre-miRNA		miRNA
	+	2	121	64	85	cuuugagaagugcaagcgcaagugagagugcgaagcacgaguauguacaaauaugugcguguaguaugugcguuuccgucugccgucuggcauauggaaauucuguguguguuuuuuagg	AT-1	aguaugugcguuuccgucugcc	32.1812	839
	+	101	220	123	144	auucuguguguguuuuuuaggauccaggagcucccuccgguccucugggucccucuggaccccugucuccccugaaaccugccgguccccuccuaccaucugcuaccucuacggccacgg	AT-2	uccaggagcucccuccgguccu
	+	168	287	247	268	uccccugaaaccugccgguccccuccuaccaucugcuaccucuacggccacgggguuguugccauaaguguuccacauaaccguccccgugucucccggcccucccuuugcuccggggag	AT-3	accguccccgugucucccggcc
	+	174	293	259	280	gaaaccugccgguccccuccuaccaucugcuaccucuacggccacgggguuguugccauaaguguuccacauaaccguccccgugucucccggcccucccuuugcuccggggagacccgc	AT-4	ucucccggcccucccuuugcuc
	+	204	323	234	255	uaccucuacggccacgggguuguugccauaaguguuccacauaaccguccccgugucucccggcccucccuuugcuccggggagacccgcgucucccuuuggucccacuagcccccuggc	AT-5	aguguuccacauaaccgucccc
	+	217	336	296	317	acgggguuguugccauaaguguuccacauaaccguccccgugucucccggcccucccuuugcuccggggagacccgcgucucccuuuggucccacuagcccccuggcucccacuccaccc	AT-6	cucccuuuggucccacuagccc
	+	225	344	259	280	guugccauaaguguuccacauaaccguccccgugucucccggcccucccuuugcuccggggagacccgcgucucccuuuggucccacuagcccccuggcucccacuccacccuugggacc	AT-7	ucucccggcccucccuuugcuc
	+	282	401	326	347	ggggagacccgcgucucccuuuggucccacuagcccccuggcucccacuccacccuugggaccccuuggacccuucucuccccugggucccggcgguccugccggacagucugcgccuga	AT-8	ccacuccacccuugggaccccu
	+	320	439	349	370	uggcucccacuccacccuugggaccccuuggacccuucucuccccugggucccggcgguccugccggacagucugcgccugagagaauaucuucugaaagaaggacucuuaagacuuuau	AT-9	ggacccuucucuccccuggguc
	+	550	669	604	625	aaagucuucugaaagaucuuucacacacaaagauauuuacagacggcggccgccgucuguaaauauaucuaaaccccucagagucauggucugaaagaguuugucuuacaagaguuuauc	AT-10	gucuguaaauauaucuaaaccc
	+	629	748	716	737	agagucauggucugaaagaguuugucuuacaagaguuuaucuaucucagauagaaauagucuuacagagauuaucuuacagauuuagucugagacuaaaucugucucggauauaaagucu	AT-11	ucugagacuaaaucugucucgg
	+	659	778	736	757	aagaguuuaucuaucucagauagaaauagucuuacagagauuaucuuacagauuuagucugagacuaaaucugucucggauauaaagucuuacagauuuugucucacaagaguaucggac	AT-12	ggauauaaagucuuacagauuu
	+	662	781	748	769	aguuuaucuaucucagauagaaauagucuuacagagauuaucuuacagauuuagucugagacuaaaucugucucggauauaaagucuuacagauuuugucucacaagaguaucggacaaa	AT-13	uuacagauuuugucucacaaga
	+	668	787	754	775	ucuaucucagauagaaauagucuuacagagauuaucuuacagauuuagucugagacuaaaucugucucggauauaaagucuuacagauuuugucucacaagaguaucggacaaaaucugu	AT-14	auuuugucucacaagaguaucg
	-	666	785	722	743	agauuuuguccgauacucuugugagacaaaaucuguaagacuuuauauccgagacagauuuagucucagacuaaaucuguaagauaaucucuguaagacuauuucuaucugagauagaua	AT-15	uuauauccgagacagauuuagu
	-	522	641	572	593	agaccaugacucugagggguuuagauauauuuacagacggcggccgccgucuguaaauaucuuugugugugaaagaucuuucagaagacuuuuaggacaagaagguguaccaacauuuau	AT-16	gucuguaaauaucuuugugugu
	-	509	628	573	594	gagggguuuagauauauuuacagacggcggccgccgucuguaaauaucuuugugugugaaagaucuuucagaagacuuuuaggacaagaagguguaccaacauuuauagucuauauucuc	AT-17	cgucuguaaauaucuuugugug
	-	375	494	446	467	acaauaaugguuuaggacaagaaggagauauaccaacaucuuaauauaucuuaggauaaagucuuaagaguccuucuuucagaagauauucucucaggcgcagacuguccggcaggaccg	AT-18	auauaccaacaucuuaauauau
	-	341	460	351	372	aacaucuuaauauaucuuaggauaaagucuuaagaguccuucuuucagaagauauucucucaggcgcagacuguccggcaggaccgccgggacccaggggagagaaggguccaagggguc	AT-19	gggacccaggggagagaagggu
	-	315	434	370	391	gucuuaagaguccuucuuucagaagauauucucucaggcgcagacuguccggcaggaccgccgggacccaggggagagaaggguccaaggggucccaaggguggagugggagccaggggg	AT-20	acuguccggcaggaccgccggg
	-	198	317	281	302	gggcuagugggaccaaagggagacgcgggucuccccggagcaaagggagggccgggagacacggggacgguuauguggaacacuuauggcaacaaccccguggccguagagguagcagau	AT-21	aagggagacgcgggucuccccg
	-	173	292	244	265	cgggucuccccggagcaaagggagggccgggagacacggggacgguuauguggaacacuuauggcaacaaccccguggccguagagguagcagaugguaggaggggaccggcagguuuca	AT-22	cgggagacacggggacgguuau
	-	167	286	197	218	uccccggagcaaagggagggccgggagacacggggacgguuauguggaacacuuauggcaacaaccccguggccguagagguagcagaugguaggaggggaccggcagguuucaggggag	AT-23	guggccguagagguagcagaug
	-	138	257	159	180	acggggacgguuauguggaacacuuauggcaacaaccccguggccguagagguagcagaugguaggaggggaccggcagguuucaggggagacagggguccagagggacccagaggaccg	AT-24	agguuucaggggagacaggggu
	-	121	240	123	144	gaacacuuauggcaacaaccccguggccguagagguagcagaugguaggaggggaccggcagguuucaggggagacagggguccagagggacccagaggaccggagggagcuccuggauc	AT-25	aggaccggagggagcuccugga
	-	100	219	164	185	cguggccguagagguagcagaugguaggaggggaccggcagguuucaggggagacagggguccagagggacccagaggaccggagggagcuccuggauccuaaaaaacacacacagaauu	AT-26	ccggcagguuucaggggagaca
	-	91	210	162	183	agagguagcagaugguaggaggggaccggcagguuucaggggagacagggguccagagggacccagaggaccggagggagcuccuggauccuaaaaaacacacacagaauuuccauaugc	AT-27	ggcagguuucaggggagacagg
>FV3UTR104701-105480
	dir	p-mi_b	p-mi_e	mi_beg	mi_end	pre-miRNA		miRNA
	+	341	460	393	414	gucauagacauuuuacaggagacgggaggcuuugucuccagcaaggcuaagaccaguguaaacauaaguaacaccccugugagaaccaacacaggcauaugacuuauguuuacacuggug	AU-1	ccaguguaaacauaaguaacac	6.41849	779
	+	479	598	566	587	agggucccugcaauuucugcuguccggcauuuuuuucuggagcgucuucguaggagcaauuaugucuuguugucacauaagucccaacucuagaacuauaauggacugcauaaaguguaa	AU-2	cucuagaacuauaauggacugc
	+	491	610	521	542	auuucugcuguccggcauuuuuuucuggagcgucuucguaggagcaauuaugucuuguugucacauaagucccaacucuagaacuauaauggacugcauaaaguguaaccaaggcaggaa	AU-3	cgucuucguaggagcaauuaug
	-	495	614	522	543	auuuuuccugccuugguuacacuuuaugcaguccauuauaguucuagaguugggacuuaugugacaacaagacauaauugcuccuacgaagacgcuccagaaaaaaaugccggacagcag	AU-4	acauaauugcuccuacgaagac
	-	390	509	438	459	aaugccggacagcagaaauugcagggacccuuuaaaucagaaaggauaacaccaguguaaacauaagucauaugccuguguugguucucacagggguguuacuuauguuuacacuggucu	AU-5	accaguguaaacauaagucaua
>FV3UTR105661-105903
	N/A								0	242
									Sum	21160	0.201524
									Ave	440.833

## Sheet: NCLDV promoter motifs
Viral promoter motifs			https://www.mdpi.com/1999-4915/9/1/16/htm
Table 1: Promoter motifs from Nucleo-Cytoplasmic Large DNA Viruses (NCDLV) and detection in FV3 genome
NCDLV		Promoter motif		Detection in FV3 genes*			Refs & Notes
Poxviridae
-13 to -25 bp E		AAAANTGAAAA		n/a
-13 to -25 bp I		TAAA		8R (-54/-57), 10R (-39/-42), 15R (-7/-10), 16R(-60/-63), 19R(-30/-33), 20R (-4/-7, -29/-32), 21L(-25/-28, -65/-68), 23R(-11/-14), 24R(-45/-48), 26R(-3/+1), 27R(-4/-7, -20/-23), 31R(-1/-4), 33R(-9/-12), 34R(-10/-14, -27/-30, -36/-39), 48L(-44/-47), 50R(-3/-6), 52L(-36/-39), 60R(-10/-13), 64R(-33/-36), 67L(-18/-21), 68R(-2/-5), 69R(-48/-51), 70R(-9/-12, -39/-42), 73L(-50/-53), 74L(-35/-38), 75L(-8/…
-13 to -25 bp L		TAAAT		2L (-32/-36), 29L (-10/-13), 37R(-9/-12, -31/-34), 60R(-58/-62), 61L(-46/-50), 66L(-40/-44), 86L(-3/+1), 92R(-3/+2, -43/-46), 94L(-8/-12)
Asfarviridae
-30 bp		A/T-rich regions		2L(-30), 19R(-30), 21L(-30), 34R(-30), 71R(-40/-30)
-25 to -15 bp		A/T-rich regions		37R(-25/-15),87L(-2/-18), 83R(-25/-15)
-9 to +9 bp		A/T-rich regions		90R(-10/+8), 92R(-9/+9)
-15 to -11 bp		TATTT		7R(-29/-33), 30R(-69/-73), 57R(-74/-78), 67L(-72/-76), 82R(-42/-46), 90R(-39/-43)
-1 to +5 bp		TATATA		13R(-11/-16), 68R(-83/-88), 89R(-40/-45)
Phycodnaviridae
-150 bp IE		ATGACAA, TATAAT		7R(-121 ATcACAA), 32R(-18 T.), 81R(-15 T.), 92R(-161 T.)
-60 to -90 bp E		AATGACA, ATGACAA		n/a
-6/-10 to -30/-31 bp L		AAAAATANTT		n/a
-15 to -45 bp		ARNTTAANA		1R (-80/-88), 15R(-6/-14), 69R(-47/-53), 83R(-21/-29)
-50 to -80 bp		GTNGATAYR		n/a
Iridoviridae
-127 and +26 bp IE		GGATCATATT		n/a
-286 and +21 bp IE		GGATCATATT		n/a
-30 bp IE		GGATCATATT		n/a
-19 to -15 bp DE		GGATCATATT		n/a
-169 and +25 bp L		GGATCATATT		n/a
Others		TATA, CAAT, AAAAT		many
Ascoviridae
-40 bp		TAATTAAA		n/a
		ATTTGATCTT		n/a
Mimiviridae
Several genes		AAAATTGA		n/a
		TCTA		many
